# Supplementary material for: 4-Amino­pyridinium picrate
Source: Acta Crystallogr Sect E Struct Rep Online. 2010 Mar 31;66(Pt 4):o1000. doi: 10.1107/S1600536810011050 (PMC2984070; doi:10.1107/S1600536810011050)
Supplement: Supplementary file 1 [file e-66-o1000-sup1.cif]

##############################################################################
###                                                                        ###
###        Electronic paper (Acta Crystallographica Section E)             ###
###                                                                        ###
##############################################################################
#                                                                            #
# This CIF contains the data in a paper accepted for publication in Acta     #
# Crystallographica Section E. It conforms to the requirements of Notes      #
# for Authors for Section E, and has been peer reviewed under the auspices   #
# of the IUCr Commission on Journals.                                        #
#                                                                            #
# Full details of the Crystallographic Information File format               #
# are given in the paper "The Crystallographic Information File (CIF):       #
# a New Standard Archive File for Crystallography" by S. R. Hall, F. H.      #
# Allen and I. D. Brown [Acta Cryst. (1991), A47, 655-685].                  #
#                                                                            #
# The current version of the core CIF dictionary is obtainable from          #
# ftp://ftp.iucr.org/pub/cif_core.dic. The current version number is 2.4.    #
#                                                                            #
# Software is freely available for graphical display of the structure(s) in  #
# this CIF.  For information consult the CIF home page http://www.iucr.org/  #
# cif/home.html                                                              #
#                                                                            #
# This file may be used for bona fide research purposes within the           #
# scientific community so long as proper attribution is given to the journal # 
# article from which it was obtained.                                        #
#                                                                            #
##############################################################################
                                             
data_global
_audit_creation_method     SHELXL-97
_journal_date_recd_electronic     2010-03-12
_journal_date_accepted     2010-03-24
_journal_name_full     'Acta Crystallographica, Section E'
_journal_year     2010
_journal_volume     66
_journal_issue      4
_journal_page_first     o1000
_journal_page_last     o1000
_journal_paper_category     QO
_journal_coeditor_code     CI5057
_publ_contact_author_name     ' M.N. Ponnuswamy '
_publ_contact_author_address
;   Centre of Advanced Study in Crystallography and Biophysics
    University of Madras
    Guindy Campus
    Chennai - 600 025
    India
;
_publ_contact_author_email     'mnpsy2004@yahoo.com'
_publ_contact_author_fax     '+9144 22352494'
_publ_contact_author_phone     '+9144 22300122'
_publ_section_title
;
4-Aminopyridinium picrate
;
loop_
    _publ_author_name
    _publ_author_address
    'P. Ramesh'
;
    Centre of Advanced Study in Crystallography and Biophysics
    University of Madras
    Guindy Campus
    Chennai 600 025
    India
;
    'R. Akalya'
;
    Department of Chemistry
    Sri Ramakrishna Mission Vidyalaya Arts and Science College
    Coimbatore 641 020
    India
;
    'A. Chandramohan'
;
    Department of Chemistry
    Sri Ramakrishna Mission Vidyalaya Arts and Science College
    Coimbatore 641 020
    India
;
    'M. N. Ponnuswamy'
;
    Centre of Advanced Study in Crystallography and Biophysics
    University of Madras
    Guindy Campus
    Chennai 600 025
    India
;
data_I
_audit_creation_method     SHELXL-97
_chemical_name_systematic
;
4-Aminopyridinium picrate
;
_chemical_name_common     '4-Aminopyridinium picrate'
_chemical_formula_moiety     'C5 H7 N2 +, C6 H2 N3 O7 -'
_chemical_formula_sum     'C11 H9 N5 O7'
_chemical_formula_iupac     'C5 H7 N2 +, C6 H2 N3 O7 -'
_chemical_formula_weight     323.23
_chemical_melting_point     ?
_symmetry_cell_setting     Monoclinic
_symmetry_space_group_name_H-M     'P 21/c'
_symmetry_space_group_name_Hall     '-P 2ybc'
loop_
    _symmetry_equiv_pos_as_xyz
    'x, y, z'
    '-x, y+1/2, -z+1/2'
    '-x, -y, -z'
    'x, -y-1/2, z-1/2'
_cell_length_a     8.5056(7)
_cell_length_b     11.3338(9)
_cell_length_c     14.3307(11)
_cell_angle_alpha     90.00
_cell_angle_beta     104.162(5)
_cell_angle_gamma     90.00
_cell_volume     1339.50(18)
_cell_formula_units_Z     4
_cell_measurement_reflns_used     1853
_cell_measurement_theta_min     2.32
_cell_measurement_theta_max     28.37
_cell_measurement_temperature     293(2)
_exptl_crystal_description     Block
_exptl_crystal_colour     colourless
_exptl_crystal_size_max     0.22
_exptl_crystal_size_mid     0.19
_exptl_crystal_size_min     0.16
_exptl_crystal_density_diffrn     1.603
_exptl_crystal_density_meas     ?
_exptl_crystal_density_method     'not measured'
_exptl_crystal_F_000     664
_exptl_absorpt_coefficient_mu     0.137
_exptl_absorpt_correction_type     multi-scan
_exptl_absorpt_process_details     '(SADABS; Bruker, 2008)'
_exptl_absorpt_correction_T_min     0.970
_exptl_absorpt_correction_T_max     0.978
_exptl_special_details
;
;
_diffrn_ambient_temperature     293(2)
_diffrn_radiation_type     MoK\a
_diffrn_radiation_wavelength     0.71073
_diffrn_radiation_source     'fine-focus sealed tube'
_diffrn_radiation_monochromator     graphite
_diffrn_measurement_device_type
                              'Bruker SMART APEXII area-detector diffractometer'
_diffrn_measurement_method     '\w and \f scans'
_diffrn_detector_area_resol_mean     ?
_diffrn_reflns_number     12562
_diffrn_reflns_av_R_equivalents     0.0260
_diffrn_reflns_av_sigmaI/netI     0.0203
_diffrn_reflns_theta_min     2.32
_diffrn_reflns_theta_max     28.37
_diffrn_reflns_theta_full     25.00
_diffrn_measured_fraction_theta_max     0.988
_diffrn_measured_fraction_theta_full     1.000
_diffrn_reflns_limit_h_min     -11
_diffrn_reflns_limit_h_max     11
_diffrn_reflns_limit_k_min     -15
_diffrn_reflns_limit_k_max     14
_diffrn_reflns_limit_l_min     -18
_diffrn_reflns_limit_l_max     19
_diffrn_standards_number     0
_diffrn_standards_interval_count     .
_diffrn_standards_interval_time     .
_diffrn_standards_decay_%     ?
_refine_special_details
;
Refinement of <i>F</i>^2^ against ALL reflections. The weighted <i>R</i>-factor
wR and goodness of fit <i>S</i> are based on <i>F</i>^2^, conventional
<i>R</i>-factors <i>R</i> are based on <i>F</i>, with <i>F</i> set to zero for
negative <i>F</i>^2^. The threshold expression of <i>F</i>^2^ >
\s(<i>F</i>^2^) is used only for calculating <i>R</i>-factors(gt) etc. and is
not relevant to the choice of reflections for refinement. <i>R</i>-factors
based on <i>F</i>^2^ are statistically about twice as large as those based on
<i>F</i>, and <i>R</i>- factors based on ALL data will be even larger.
;
_reflns_number_total     3311
_reflns_number_gt     2637
_reflns_threshold_expression     I>2\s(I)
_refine_ls_structure_factor_coef     Fsqd
_refine_ls_matrix_type     full
_refine_ls_R_factor_all     0.0508
_refine_ls_R_factor_gt     0.0390
_refine_ls_wR_factor_gt     0.0999
_refine_ls_wR_factor_ref     0.1077
_refine_ls_goodness_of_fit_ref     1.045
_refine_ls_restrained_S_all     1.045
_refine_ls_number_reflns     3311
_refine_ls_number_parameters     221
_refine_ls_number_restraints     0
_refine_ls_hydrogen_treatment     mixed
_refine_ls_weighting_scheme     calc
_refine_ls_weighting_details
         'calc w=1/[\s^2^(Fo^2^)+(0.0464P)^2^+0.3813P] where P=(Fo^2^+2Fc^2^)/3'
_atom_sites_solution_hydrogens     geom
_atom_sites_solution_primary     direct
_atom_sites_solution_secondary     difmap
_refine_ls_shift/su_max     0.001
_refine_ls_shift/su_mean     0.000
_refine_diff_density_max     0.244
_refine_diff_density_min     -0.175
_refine_ls_extinction_method     'SHELXL97 (Sheldrick, 2008)'
_refine_ls_extinction_coef     0.022(2)
_refine_ls_extinction_expression
                                  'Fc^*^=kFc[1+0.001xFc^2^\l^3^/sin(2\q)]^-1/4^'
loop_
    _atom_type_symbol
    _atom_type_description
    _atom_type_scat_dispersion_real
    _atom_type_scat_dispersion_imag
    _atom_type_scat_source
    'C' 'C' 0.0033 0.0016
                         'International Tables Vol C Tables 4.2.6.8 and 6.1.1.4'
    'H' 'H' 0.0000 0.0000
                         'International Tables Vol C Tables 4.2.6.8 and 6.1.1.4'
    'N' 'N' 0.0061 0.0033
                         'International Tables Vol C Tables 4.2.6.8 and 6.1.1.4'
    'O' 'O' 0.0106 0.0060
                         'International Tables Vol C Tables 4.2.6.8 and 6.1.1.4'
_computing_data_collection     'APEX2 (Bruker, 2008)'
_computing_cell_refinement     'SAINT (Bruker, 2008)'
_computing_data_reduction     'SAINT (Bruker, 2008)'
_computing_structure_solution     'SHELXS97 (Sheldrick, 2008)'
_computing_structure_refinement     'SHELXL97 (Sheldrick, 2008)'
_computing_molecular_graphics     'ORTEP-3 (Farrugia, 1997)'
_computing_publication_material
                            'SHELXL97 (Sheldrick, 2008) and PLATON (Spek, 2009)'
loop_
    _atom_site_type_symbol
    _atom_site_label
    _atom_site_fract_x
    _atom_site_fract_y
    _atom_site_fract_z
    _atom_site_U_iso_or_equiv
    _atom_site_adp_type
    _atom_site_calc_flag
    _atom_site_refinement_flags
    _atom_site_occupancy
    _atom_site_disorder_assembly
    _atom_site_disorder_group
    O O1 0.87969(13) 0.03133(9) 0.06515(7) 0.0445(3) Uani d . 1 . .
    O O2 0.97300(19) 0.02415(13) 0.25752(9) 0.0734(4) Uani d . 1 . .
    O O3 1.20628(16) 0.09976(12) 0.31608(8) 0.0632(4) Uani d . 1 . .
    O O4 1.35225(16) 0.45326(12) 0.18781(9) 0.0664(4) Uani d . 1 . .
    O O5 1.23283(19) 0.50978(11) 0.04473(10) 0.0700(4) Uani d . 1 . .
    O O6 0.92217(17) 0.22433(12) -0.16703(7) 0.0654(4) Uani d . 1 . .
    O O7 0.76429(15) 0.11110(13) -0.11519(8) 0.0686(4) Uani d . 1 . .
    N N1 0.37289(15) 0.09339(12) 0.03722(9) 0.0441(3) Uani d . 1 . .
    H H1 0.293(2) 0.0390(18) 0.0159(15) 0.068(6) Uiso d . 1 . .
    C C2 0.46638(18) 0.09158(14) 0.12753(11) 0.0463(4) Uani d . 1 . .
    H H2 0.4515 0.0322 0.1694 0.056 Uiso calc R 1 . .
    C C3 0.58135(18) 0.17420(14) 0.15875(11) 0.0458(4) Uani d . 1 . .
    H H3 0.6451 0.1710 0.2215 0.055 Uiso calc R 1 . .
    C C4 0.60534(17) 0.26532(13) 0.09690(10) 0.0396(3) Uani d . 1 . .
    C C5 0.50530(19) 0.26449(15) 0.00273(11) 0.0481(4) Uani d . 1 . .
    H H5 0.5164 0.3226 -0.0410 0.058 Uiso calc R 1 . .
    C C6 0.39262(19) 0.17818(15) -0.02361(11) 0.0496(4) Uani d . 1 . .
    H H6 0.3271 0.1781 -0.0859 0.060 Uiso calc R 1 . .
    N N7 0.71790(19) 0.34716(14) 0.12736(12) 0.0543(4) Uani d . 1 . .
    H H7A 0.774(3) 0.347(2) 0.1874(18) 0.083(7) Uiso d . 1 . .
    H H7B 0.721(3) 0.404(2) 0.0858(16) 0.072(6) Uiso d . 1 . .
    C C8 0.96034(15) 0.12354(11) 0.07454(9) 0.0325(3) Uani d . 1 . .
    C C9 1.06752(16) 0.16121(11) 0.16521(9) 0.0338(3) Uani d . 1 . .
    C C10 1.15984(17) 0.26074(12) 0.17653(9) 0.0364(3) Uani d . 1 . .
    H H10 1.2267 0.2793 0.2364 0.044 Uiso calc R 1 . .
    C C11 1.15372(17) 0.33411(11) 0.09862(9) 0.0356(3) Uani d . 1 . .
    C C12 1.05870(16) 0.30622(11) 0.00840(9) 0.0346(3) Uani d . 1 . .
    H H12 1.0567 0.3554 -0.0438 0.041 Uiso calc R 1 . .
    C C13 0.96746(15) 0.20496(11) -0.00293(8) 0.0327(3) Uani d . 1 . .
    N N14 1.08227(17) 0.08920(11) 0.25121(8) 0.0442(3) Uani d . 1 . .
    N N15 1.25248(16) 0.43901(11) 0.11136(9) 0.0455(3) Uani d . 1 . .
    N N16 0.87848(15) 0.17853(11) -0.10042(8) 0.0400(3) Uani d . 1 . .
loop_
    _atom_site_aniso_label
    _atom_site_aniso_U_11
    _atom_site_aniso_U_22
    _atom_site_aniso_U_33
    _atom_site_aniso_U_12
    _atom_site_aniso_U_13
    _atom_site_aniso_U_23
    O1 0.0511(6) 0.0403(6) 0.0398(5) -0.0122(5) 0.0065(4) 0.0028(4)
    O2 0.1011(11) 0.0720(9) 0.0468(7) -0.0287(8) 0.0177(7) 0.0152(6)
    O3 0.0769(8) 0.0652(8) 0.0380(6) 0.0098(6) -0.0041(6) 0.0119(5)
    O4 0.0691(8) 0.0613(8) 0.0600(7) -0.0231(6) -0.0010(6) -0.0163(6)
    O5 0.1005(11) 0.0484(7) 0.0610(8) -0.0287(7) 0.0195(7) 0.0038(6)
    O6 0.0881(9) 0.0751(8) 0.0285(5) -0.0328(7) 0.0058(5) 0.0052(5)
    O7 0.0656(8) 0.0859(9) 0.0437(6) -0.0384(7) -0.0070(5) 0.0073(6)
    N1 0.0392(6) 0.0432(7) 0.0462(7) -0.0040(6) 0.0036(5) -0.0038(5)
    C2 0.0447(8) 0.0427(8) 0.0476(8) -0.0033(7) 0.0037(6) 0.0092(6)
    C3 0.0437(8) 0.0485(9) 0.0393(7) -0.0047(7) -0.0010(6) 0.0064(6)
    C4 0.0370(7) 0.0388(7) 0.0434(7) 0.0002(6) 0.0103(6) -0.0004(6)
    C5 0.0498(8) 0.0520(9) 0.0413(8) -0.0002(7) 0.0090(6) 0.0107(7)
    C6 0.0475(8) 0.0611(10) 0.0363(7) 0.0000(7) 0.0025(6) 0.0014(7)
    N7 0.0582(9) 0.0496(8) 0.0526(8) -0.0150(7) 0.0087(7) 0.0019(7)
    C8 0.0353(6) 0.0326(6) 0.0303(6) 0.0013(5) 0.0090(5) -0.0008(5)
    C9 0.0420(7) 0.0331(6) 0.0267(6) 0.0048(5) 0.0094(5) 0.0013(5)
    C10 0.0440(7) 0.0366(7) 0.0266(6) 0.0026(6) 0.0046(5) -0.0065(5)
    C11 0.0424(7) 0.0304(6) 0.0344(6) -0.0039(5) 0.0103(5) -0.0060(5)
    C12 0.0431(7) 0.0317(6) 0.0296(6) -0.0004(5) 0.0102(5) 0.0006(5)
    C13 0.0366(7) 0.0342(6) 0.0260(6) -0.0004(5) 0.0053(5) -0.0006(5)
    N14 0.0647(8) 0.0376(6) 0.0309(6) 0.0053(6) 0.0130(5) 0.0027(5)
    N15 0.0547(7) 0.0380(6) 0.0451(7) -0.0098(6) 0.0147(6) -0.0108(5)
    N16 0.0461(7) 0.0396(6) 0.0306(5) -0.0053(5) 0.0021(5) 0.0023(5)
_geom_special_details
;
All esds (except the esd in the dihedral angle between two l.s. planes) are
estimated using the full covariance matrix. The cell esds are taken into
account individually in the estimation of esds in distances, angles and
torsion angles; correlations between esds in cell parameters are only used
when they are defined by crystal symmetry. An approximate (isotropic)
treatment of cell esds is used for estimating esds involving l.s. planes.
;
loop_
    _geom_bond_atom_site_label_1
    _geom_bond_atom_site_label_2
    _geom_bond_site_symmetry_2
    _geom_bond_distance
    _geom_bond_publ_flag
    O1 C8 . 1.2392(16) ?
    O2 N14 . 1.2069(18) ?
    O3 N14 . 1.2293(17) ?
    O4 N15 . 1.2214(17) ?
    O5 N15 . 1.2267(18) ?
    O6 N16 . 1.2216(15) ?
    O7 N16 . 1.2130(16) ?
    N1 C6 . 1.335(2) ?
    N1 C2 . 1.3432(19) ?
    N1 H1 . 0.91(2) ?
    C2 C3 . 1.349(2) ?
    C2 H2 . 0.93 ?
    C3 C4 . 1.408(2) ?
    C3 H3 . 0.93 ?
    C4 N7 . 1.328(2) ?
    C4 C5 . 1.408(2) ?
    C5 C6 . 1.357(2) ?
    C5 H5 . 0.93 ?
    C6 H6 . 0.93 ?
    N7 H7A . 0.88(2) ?
    N7 H7B . 0.88(2) ?
    C8 C13 . 1.4562(17) ?
    C8 C9 . 1.4568(17) ?
    C9 C10 . 1.3613(19) ?
    C9 N14 . 1.4578(17) ?
    C10 C11 . 1.3829(19) ?
    C10 H10 . 0.93 ?
    C11 C12 . 1.3832(18) ?
    C11 N15 . 1.4413(17) ?
    C12 C13 . 1.3726(18) ?
    C12 H12 . 0.93 ?
    C13 N16 . 1.4481(16) ?
loop_
    _geom_angle_atom_site_label_1
    _geom_angle_atom_site_label_2
    _geom_angle_atom_site_label_3
    _geom_angle_site_symmetry_1
    _geom_angle_site_symmetry_3
    _geom_angle
    _geom_angle_publ_flag
    C6 N1 C2 . . 120.05(13) ?
    C6 N1 H1 . . 118.0(13) ?
    C2 N1 H1 . . 121.9(13) ?
    N1 C2 C3 . . 121.28(14) ?
    N1 C2 H2 . . 119.4 ?
    C3 C2 H2 . . 119.4 ?
    C2 C3 C4 . . 120.36(14) ?
    C2 C3 H3 . . 119.8 ?
    C4 C3 H3 . . 119.8 ?
    N7 C4 C3 . . 120.62(14) ?
    N7 C4 C5 . . 122.52(15) ?
    C3 C4 C5 . . 116.85(13) ?
    C6 C5 C4 . . 119.43(14) ?
    C6 C5 H5 . . 120.3 ?
    C4 C5 H5 . . 120.3 ?
    N1 C6 C5 . . 122.02(14) ?
    N1 C6 H6 . . 119.0 ?
    C5 C6 H6 . . 119.0 ?
    C4 N7 H7A . . 119.8(16) ?
    C4 N7 H7B . . 115.0(14) ?
    H7A N7 H7B . . 125(2) ?
    O1 C8 C13 . . 125.23(12) ?
    O1 C8 C9 . . 123.57(12) ?
    C13 C8 C9 . . 111.14(11) ?
    C10 C9 C8 . . 124.47(11) ?
    C10 C9 N14 . . 115.81(12) ?
    C8 C9 N14 . . 119.71(12) ?
    C9 C10 C11 . . 119.70(12) ?
    C9 C10 H10 . . 120.1 ?
    C11 C10 H10 . . 120.1 ?
    C10 C11 C12 . . 121.01(12) ?
    C10 C11 N15 . . 119.22(12) ?
    C12 C11 N15 . . 119.74(12) ?
    C13 C12 C11 . . 119.06(12) ?
    C13 C12 H12 . . 120.5 ?
    C11 C12 H12 . . 120.5 ?
    C12 C13 N16 . . 115.72(11) ?
    C12 C13 C8 . . 124.57(11) ?
    N16 C13 C8 . . 119.67(11) ?
    O2 N14 O3 . . 122.46(13) ?
    O2 N14 C9 . . 119.79(13) ?
    O3 N14 C9 . . 117.73(13) ?
    O4 N15 O5 . . 122.97(14) ?
    O4 N15 C11 . . 118.57(13) ?
    O5 N15 C11 . . 118.46(13) ?
    O7 N16 O6 . . 121.00(12) ?
    O7 N16 C13 . . 120.38(11) ?
    O6 N16 C13 . . 118.61(11) ?
loop_
    _geom_torsion_atom_site_label_1
    _geom_torsion_atom_site_label_2
    _geom_torsion_atom_site_label_3
    _geom_torsion_atom_site_label_4
    _geom_torsion_site_symmetry_1
    _geom_torsion_site_symmetry_2
    _geom_torsion_site_symmetry_3
    _geom_torsion_site_symmetry_4
    _geom_torsion
    _geom_torsion_publ_flag
    C6 N1 C2 C3 . . . . -0.1(2) ?
    N1 C2 C3 C4 . . . . 0.4(2) ?
    C2 C3 C4 N7 . . . . 179.73(16) ?
    C2 C3 C4 C5 . . . . -0.4(2) ?
    N7 C4 C5 C6 . . . . -179.98(16) ?
    C3 C4 C5 C6 . . . . 0.2(2) ?
    C2 N1 C6 C5 . . . . -0.2(2) ?
    C4 C5 C6 N1 . . . . 0.1(2) ?
    O1 C8 C9 C10 . . . . 178.44(13) ?
    C13 C8 C9 C10 . . . . 1.22(18) ?
    O1 C8 C9 N14 . . . . -0.7(2) ?
    C13 C8 C9 N14 . . . . -177.89(11) ?
    C8 C9 C10 C11 . . . . 0.7(2) ?
    N14 C9 C10 C11 . . . . 179.83(12) ?
    C9 C10 C11 C12 . . . . -1.9(2) ?
    C9 C10 C11 N15 . . . . -179.76(12) ?
    C10 C11 C12 C13 . . . . 1.1(2) ?
    N15 C11 C12 C13 . . . . 178.88(12) ?
    C11 C12 C13 N16 . . . . -176.65(12) ?
    C11 C12 C13 C8 . . . . 1.1(2) ?
    O1 C8 C13 C12 . . . . -179.30(13) ?
    C9 C8 C13 C12 . . . . -2.13(18) ?
    O1 C8 C13 N16 . . . . -1.6(2) ?
    C9 C8 C13 N16 . . . . 175.54(11) ?
    C10 C9 N14 O2 . . . . 155.92(14) ?
    C8 C9 N14 O2 . . . . -24.9(2) ?
    C10 C9 N14 O3 . . . . -22.44(18) ?
    C8 C9 N14 O3 . . . . 156.74(13) ?
    C10 C11 N15 O4 . . . . 8.1(2) ?
    C12 C11 N15 O4 . . . . -169.71(13) ?
    C10 C11 N15 O5 . . . . -172.10(14) ?
    C12 C11 N15 O5 . . . . 10.1(2) ?
    C12 C13 N16 O7 . . . . -160.64(14) ?
    C8 C13 N16 O7 . . . . 21.5(2) ?
    C12 C13 N16 O6 . . . . 20.26(19) ?
    C8 C13 N16 O6 . . . . -157.61(14) ?
loop_
    _geom_hbond_atom_site_label_D
    _geom_hbond_atom_site_label_H
    _geom_hbond_atom_site_label_A
    _geom_hbond_site_symmetry_A
    _geom_hbond_distance_DH
    _geom_hbond_distance_HA
    _geom_hbond_distance_DA
    _geom_hbond_angle_DHA
    N1 H1 O1 3_655 0.91(2) 1.82(2) 2.6877(16) 158(2)
    N1 H1 O7 3_655 0.91(2) 2.34(2) 2.9359(19) 122(2)
    N7 H7A O6 4_566 0.88(2) 2.30(3) 3.139(2) 160(2)
    N7 H7B O5 3_765 0.88(2) 2.23(2) 3.065(2) 158(2)
    C2 H2 O4 2_745 0.93 2.47 3.1373(19) 129
    C2 H2 O7 3_655 0.93 2.43 2.9980(19) 119
