# Supplementary material for: 4-Amino­pyridinium picrate
Source: Acta Crystallogr Sect E Struct Rep Online. 2010 Mar 31;66(Pt 4):o1000. doi: 10.1107/S1600536810011050 (PMC2984070; doi:10.1107/S1600536810011050)
Supplement: Supplementary file 2 [file e-66-o1000-Isup2.hkl]

#
# h,k,l, Fc-squared, Fo-squared, sigma(Fo-squared) and status flag
#
data_I
_shelx_title ' SSAPP_0m in P2(1)/c'
_shelx_refln_list_code          4
_shelx_F_calc_maximum      189.04
_exptl_crystal_F_000       664.00
_reflns_d_resolution_high  0.7478
 
loop_
 _symmetry_equiv_pos_as_xyz
 'x, y, z'
 '-x, y+1/2, -z+1/2'
 '-x, -y, -z'
 'x, -y-1/2, z-1/2'
 
_cell_length_a     8.5056
_cell_length_b    11.3338
_cell_length_c    14.3307
_cell_angle_alpha  90.000
_cell_angle_beta  104.162
_cell_angle_gamma  90.000
 
_shelx_F_squared_multiplier     1.000
 
loop_
 _refln_index_h
 _refln_index_k
 _refln_index_l
 _refln_F_squared_calc
 _refln_F_squared_meas
 _refln_F_squared_sigma
 _refln_observed_status
   1   0   0     8932.21     8645.05    176.83 o
   2   0   0      434.30      434.80      6.08 o
   3   0   0       16.39       18.09      0.91 o
   4   0   0       37.51       42.29      1.48 o
   5   0   0       19.63       23.36      1.45 o
   6   0   0      541.21      567.79      8.90 o
   7   0   0      171.50      162.09      3.87 o
   8   0   0      104.07      111.94      3.87 o
   9   0   0      152.22      151.31      4.81 o
  10   0   0       21.60       24.88      5.88 o
   1   1   0       38.91       36.05      0.58 o
   2   1   0       88.23       98.41      1.31 o
   3   1   0       15.66       15.45      0.70 o
   4   1   0      318.96      311.49      3.63 o
   5   1   0      530.66      559.97      6.01 o
   6   1   0       72.24       71.18      1.63 o
   7   1   0       58.76       63.51      1.67 o
   8   1   0       40.62       45.31      1.93 o
   9   1   0        0.76        2.12      0.97 o
  10   1   0      111.00      121.09      2.97 o
   0   2   0      662.02      582.49     12.51 o
   1   2   0        1.14        1.11      0.18 o
   2   2   0     4397.23     4480.11     43.08 o
   3   2   0      282.71      305.21      3.67 o
   4   2   0      540.61      530.85      6.00 o
   5   2   0       17.96       17.31      0.85 o
   6   2   0        1.29        2.27      0.56 o
   7   2   0       28.57       28.15      1.19 o
   8   2   0       34.02       36.45      1.99 o
   9   2   0      207.88      234.08      5.09 o
  10   2   0        2.73        3.00      1.66 o
   1   3   0     1920.87     1874.60     16.47 o
   2   3   0     2068.00     2149.26     30.37 o
   3   3   0     1682.96     1809.53     21.06 o
   4   3   0       16.80       14.06      0.81 o
   5   3   0       16.72       21.47      1.01 o
   6   3   0       61.44       58.42      2.14 o
   7   3   0       55.89       55.23      1.80 o
   8   3   0       77.05       81.29      3.07 o
   9   3   0        2.33        3.30      1.66 o
  10   3   0       32.01       35.36      2.95 o
   0   4   0        0.83        0.75      0.35 o
   1   4   0      143.07      169.88      1.71 o
   2   4   0      602.88      646.27     10.62 o
   3   4   0       61.96       86.85      1.57 o
   4   4   0       72.50       75.66      1.55 o
   5   4   0       11.83       10.35      1.91 o
   6   4   0      106.19      110.10      2.90 o
   7   4   0        8.90       12.21      1.28 o
   8   4   0       28.96       24.91      3.63 o
   9   4   0        0.58        0.35      1.66 o
  10   4   0       13.09       16.59      5.63 o
   1   5   0      670.33      640.77      5.54 o
   2   5   0     1445.22     1505.61     19.64 o
   3   5   0     1380.91     1473.36     15.02 o
   4   5   0        0.64        0.93      0.72 o
   5   5   0       10.91       11.18      0.81 o
   6   5   0       50.95       52.48      2.03 o
   7   5   0        0.43        2.01      1.01 o
   8   5   0        1.46        1.70      1.42 o
   9   5   0       18.51       15.87      2.10 o
  10   5   0        0.38        1.70      1.74 o
   0   6   0        9.00       11.07      0.52 o
   1   6   0      837.21      936.74      8.70 o
   2   6   0        2.23        5.45      0.35 o
   3   6   0      244.47      249.26      4.87 o
   4   6   0        1.92        2.10      0.53 o
   5   6   0       26.57       29.09      1.50 o
   6   6   0       36.26       32.15      1.72 o
   7   6   0      197.45      185.10      5.53 o
   8   6   0       13.96        8.42      2.26 o
   9   6   0        1.37        0.55      1.45 o
  10   6   0        1.52        0.09      1.89 o
   1   7   0       99.76       89.60      1.34 o
   2   7   0      495.78      484.52      5.19 o
   3   7   0       56.20       58.71      2.01 o
   4   7   0      171.41      157.69      3.31 o
   5   7   0       33.86       25.79      1.94 o
   6   7   0      161.45      133.57      3.41 o
   7   7   0        0.15        0.30      1.21 o
   8   7   0        2.29        0.99      2.18 o
   9   7   0        1.67       -1.34      1.34 o
   0   8   0       44.87       43.91      2.56 o
   1   8   0        0.08        0.19      0.34 o
   2   8   0       52.79       42.69      2.92 o
   3   8   0       25.51       23.62      1.46 o
   4   8   0      215.40      222.29      4.24 o
   5   8   0        1.27        3.64      0.97 o
   6   8   0       20.92       22.26      1.63 o
   7   8   0        0.57       -0.03      1.89 o
   8   8   0        1.55        0.56      1.72 o
   9   8   0        0.14       -0.49      1.82 o
   1   9   0      393.52      375.26      5.89 o
   2   9   0        2.29        1.39      0.81 o
   3   9   0      125.73      117.98      4.92 o
   4   9   0       33.59       25.45      2.08 o
   5   9   0       86.57       80.82      2.85 o
   6   9   0        8.21        5.40      1.66 o
   7   9   0       30.52       29.97      2.46 o
   8   9   0        2.28        1.65      1.61 o
   0  10   0       16.29       16.81      1.85 o
   1  10   0       51.22       49.86      2.01 o
   2  10   0       74.51       71.90      2.17 o
   3  10   0       13.55        6.77      1.14 o
   4  10   0       75.29       65.69      2.51 o
   5  10   0       43.66       43.88      2.28 o
   6  10   0       11.92        9.96      1.89 o
   7  10   0       42.82       40.24      4.38 o
   8  10   0        4.84        8.71      6.00 o
   1  11   0      106.05      102.33      2.96 o
   2  11   0      273.44      276.68      5.18 o
   3  11   0       19.79       23.18      1.45 o
   4  11   0        8.68        9.88      1.86 o
   5  11   0       15.13       14.20      1.60 o
   6  11   0       22.75       20.91      4.50 o
   7  11   0        8.62       12.55      3.13 o
   0  12   0      147.33      142.08      5.22 o
   1  12   0       49.82       48.68      2.23 o
   2  12   0       11.33       13.12      1.72 o
   3  12   0      111.93      120.06      3.16 o
   4  12   0       44.51       46.10      2.92 o
   5  12   0        1.03       -0.08      1.34 o
   6  12   0        7.65        6.20      1.96 o
   1  13   0        0.83        1.14      1.23 o
   2  13   0        6.90        7.98      1.65 o
   3  13   0       37.90       42.68      2.66 o
   4  13   0        9.86       14.73      1.53 o
   5  13   0        0.11       -0.50      1.50 o
   0  14   0       72.94       70.74      4.02 o
   1  14   0        0.17        1.48      2.36 o
   2  14   0        1.49        0.85      2.03 o
   3  14   0       39.85       33.29      3.01 o
   4  14   0       77.53       84.52      4.51 o
 -11   1   1        0.16        2.58      1.74 o
 -10   1   1       10.65       13.56      1.93 o
  -9   1   1       11.87       12.53      1.18 o
  -8   1   1        9.18        8.90      1.51 o
  -7   1   1        0.15       -0.04      0.60 o
  -6   1   1       23.14       23.39      1.02 o
  -5   1   1      140.07      155.10      2.38 o
  -4   1   1     2146.42     2114.57     19.43 o
  -3   1   1       19.60       33.38      0.85 o
  -2   1   1     9723.83     9382.00     76.13 o
  -1   1   1      113.69      133.89      1.33 o
   0   1   1      911.68      908.60     10.04 o
   1   1   1        1.01        1.06      0.19 o
   2   1   1     1280.19     1317.15     11.12 o
   3   1   1       96.63      102.56      1.46 o
   4   1   1      570.88      564.81      5.83 o
   5   1   1      278.07      279.79      3.45 o
   6   1   1        3.10        3.58      0.69 o
   7   1   1        1.24        1.31      0.64 o
   8   1   1      127.22      128.66      2.91 o
   9   1   1       35.38       35.75      1.68 o
  10   1   1       19.49       23.75      3.06 o
 -11   2   1        7.83        9.39      2.75 o
 -10   2   1       99.31      104.96      4.44 o
  -9   2   1       24.61       25.87      1.41 o
  -8   2   1       25.60       25.48      1.19 o
  -7   2   1       28.16       26.97      1.25 o
  -6   2   1        0.95        2.18      0.97 o
  -5   2   1      357.94      376.08      4.37 o
  -4   2   1       10.23       13.32      0.78 o
  -3   2   1       68.42       80.13      1.42 o
  -2   2   1    24987.51    24570.45    384.48 o
  -1   2   1     3150.09     3270.07     34.66 o
   0   2   1      348.95      340.00      3.49 o
   1   2   1      245.10      252.29      2.53 o
   2   2   1      356.56      361.68      3.97 o
   3   2   1       72.10       75.83      1.35 o
   4   2   1       45.67       47.11      1.21 o
   5   2   1       37.65       34.69      1.21 o
   6   2   1       56.62       56.52      1.65 o
   7   2   1      147.66      147.09      2.84 o
   8   2   1      209.86      213.00      4.97 o
   9   2   1       16.29       15.08      2.38 o
  10   2   1       54.39       57.18      6.63 o
 -10   3   1        5.84        8.93      2.08 o
  -9   3   1       17.51       17.05      2.49 o
  -8   3   1       13.46       17.01      1.53 o
  -7   3   1      115.77      129.75      2.68 o
  -6   3   1      107.21      111.95      2.26 o
  -5   3   1     1156.52     1187.33     12.66 o
  -4   3   1     1782.07     1905.91     19.25 o
  -3   3   1      620.50      693.81      7.46 o
  -2   3   1      799.08      801.07      9.20 o
  -1   3   1     2933.81     2754.76     26.33 o
   0   3   1     2346.28     2292.65     21.99 o
   1   3   1     3637.73     3658.22     35.06 o
   2   3   1      640.81      620.43      7.13 o
   3   3   1      760.56      867.29      9.08 o
   4   3   1      461.38      435.83      5.18 o
   5   3   1       41.95       41.60      1.30 o
   6   3   1      158.07      166.67      2.88 o
   7   3   1        0.01       -0.42      0.84 o
   8   3   1       80.14       84.82      2.63 o
   9   3   1        0.03       -0.65      1.43 o
  10   3   1        0.33        2.13      3.13 o
 -10   4   1        0.06        1.17      2.50 o
  -9   4   1       25.78       20.21      2.10 o
  -8   4   1        4.79        3.16      1.33 o
  -7   4   1       87.41       82.39      2.84 o
  -6   4   1        0.06        1.27      0.64 o
  -5   4   1      143.96      165.28      2.82 o
  -4   4   1       85.66       99.08      1.80 o
  -3   4   1     3080.56     3232.86     31.66 o
  -2   4   1       81.94      103.60      1.82 o
  -1   4   1     3395.18     3371.57     29.39 o
   0   4   1     2252.36     2170.08     20.96 o
   1   4   1     1478.79     1458.78     12.95 o
   2   4   1     1392.35     1265.45     14.36 o
   3   4   1       65.01       65.83      1.77 o
   4   4   1        1.91        1.82      0.46 o
   5   4   1       37.08       33.11      1.17 o
   6   4   1       30.38       27.01      1.73 o
   7   4   1      229.68      229.36      4.33 o
   8   4   1       18.49       15.45      1.91 o
   9   4   1        2.12        3.04      1.74 o
  10   4   1        3.74        4.04      2.03 o
 -10   5   1       13.75       13.28      2.38 o
  -9   5   1       30.12       27.77      2.77 o
  -8   5   1       18.27       20.72      2.41 o
  -7   5   1       64.95       64.32      2.74 o
  -6   5   1       21.96       25.50      1.55 o
  -5   5   1      104.78      110.54      2.10 o
  -4   5   1        0.93        0.59      0.40 o
  -3   5   1       62.12       60.17      1.69 o
  -2   5   1       30.74       31.42      1.07 o
  -1   5   1      227.73      236.25      2.59 o
   0   5   1      475.00      494.77      5.33 o
   1   5   1     3640.83     3683.27     32.08 o
   2   5   1      184.26      205.51      3.47 o
   3   5   1       17.66       10.22      0.80 o
   4   5   1     1039.84     1023.49     13.57 o
   5   5   1        5.29        4.14      0.64 o
   6   5   1        0.03       -0.68      0.68 o
   7   5   1      164.00      142.97      4.97 o
   8   5   1       22.66       21.32      4.05 o
   9   5   1       15.01       13.31      2.27 o
  10   5   1       18.44       18.41      2.73 o
 -10   6   1        3.76        4.00      1.93 o
  -9   6   1       20.73       13.57      1.99 o
  -8   6   1        1.47        1.75      1.89 o
  -7   6   1       78.41       74.71      2.70 o
  -6   6   1       56.50       53.00      2.13 o
  -5   6   1       26.00       21.72      1.37 o
  -4   6   1      654.07      638.79      8.66 o
  -3   6   1      261.58      273.67      5.79 o
  -2   6   1      282.42      286.17      4.03 o
  -1   6   1      226.56      237.56      2.69 o
   0   6   1      597.54      585.36      5.68 o
   1   6   1      192.74      235.75      2.66 o
   2   6   1      193.95      223.00      2.59 o
   3   6   1      464.43      480.38      6.11 o
   4   6   1       38.97       51.45      1.31 o
   5   6   1        2.66        5.64      0.93 o
   6   6   1       28.29       29.03      1.61 o
   7   6   1       32.56       41.94      2.57 o
   8   6   1        0.59        1.38      1.32 o
   9   6   1        0.44        1.48      2.13 o
  -9   7   1        1.46       -0.86      1.85 o
  -8   7   1        3.16        2.89      1.53 o
  -7   7   1       28.87       24.69      1.74 o
  -6   7   1       70.34       57.70      2.73 o
  -5   7   1       21.95       25.12      1.62 o
  -4   7   1        0.00        0.90      0.72 o
  -3   7   1      342.12      313.68      5.56 o
  -2   7   1       10.16       10.58      0.52 o
  -1   7   1        0.80        0.65      0.41 o
   0   7   1       16.13       12.64      0.53 o
   1   7   1       10.28       12.75      0.58 o
   2   7   1      345.44      343.11      3.91 o
   3   7   1      259.39      281.73      3.44 o
   4   7   1       16.69       12.75      1.44 o
   5   7   1        1.03        1.01      0.82 o
   6   7   1        1.82        2.34      1.51 o
   7   7   1        1.13        1.83      1.85 o
   8   7   1        4.13        2.65      1.51 o
   9   7   1       11.39       12.69      2.44 o
  -9   8   1        4.32        3.29      1.74 o
  -8   8   1        9.41        8.74      2.06 o
  -7   8   1       42.27       39.44      2.81 o
  -6   8   1      228.32      211.22      6.18 o
  -5   8   1      106.78       91.65      2.72 o
  -4   8   1       67.42       56.94      2.25 o
  -3   8   1      371.26      372.54      6.81 o
  -2   8   1       22.23       20.39      1.27 o
  -1   8   1      209.99      216.75      2.68 o
   0   8   1        0.64        0.47      0.52 o
   1   8   1      122.66      128.56      2.20 o
   2   8   1      506.60      490.14      5.94 o
   3   8   1      144.46      152.51      3.51 o
   4   8   1       59.92       55.87      2.32 o
   5   8   1      448.08      450.55      7.04 o
   6   8   1       19.06       24.48      2.02 o
   7   8   1       32.55       29.64      2.38 o
   8   8   1        0.03       -1.05      1.37 o
   9   8   1       25.91       31.44      3.28 o
  -9   9   1        0.19       -3.25      3.25 o
  -8   9   1        5.35        6.97      2.53 o
  -7   9   1       15.87       15.53      3.25 o
  -6   9   1       30.96       27.26      1.90 o
  -5   9   1        0.18        0.75      1.36 o
  -4   9   1        0.37       -0.86      0.86 o
  -3   9   1      144.90      146.41      5.38 o
  -2   9   1      100.69      105.21      3.81 o
  -1   9   1      486.90      463.28      6.53 o
   0   9   1        5.01        4.31      0.54 o
   1   9   1       20.61       21.68      1.00 o
   2   9   1       35.49       34.00      1.32 o
   3   9   1       25.75       22.47      1.49 o
   4   9   1      192.77      164.16      4.32 o
   5   9   1        0.24       -0.15      0.82 o
   6   9   1        1.33        2.40      1.36 o
   7   9   1        8.73       11.83      2.81 o
   8   9   1        1.57        2.61      1.68 o
  -8  10   1       14.85       13.07      2.41 o
  -7  10   1       22.69       19.63      2.35 o
  -6  10   1       40.61       30.20      2.13 o
  -5  10   1       21.87       17.65      1.64 o
  -4  10   1      153.87      146.44      3.89 o
  -3  10   1       28.98       23.13      1.62 o
  -2  10   1        5.84        7.96      1.12 o
  -1  10   1       41.32       42.64      1.84 o
   0  10   1        9.23        9.33      1.26 o
   1  10   1       57.44       64.31      2.82 o
   2  10   1       15.22       10.14      1.36 o
   3  10   1       37.96       35.72      1.64 o
   4  10   1       19.93       16.03      2.72 o
   5  10   1        6.06        5.76      1.21 o
   6  10   1        1.63        0.94      1.43 o
   7  10   1        4.37        5.46      4.25 o
   8  10   1       18.43       20.23      2.94 o
  -7  11   1        0.99        1.86      1.74 o
  -6  11   1        2.88        1.42      1.51 o
  -5  11   1        1.70        1.42      1.11 o
  -4  11   1       29.74       25.74      2.42 o
  -3  11   1        6.78        5.44      1.52 o
  -2  11   1      128.10      115.26      4.26 o
  -1  11   1       80.14       78.72      2.61 o
   0  11   1       66.92       72.60      2.43 o
   1  11   1      574.54      616.74     14.68 o
   2  11   1       32.92       36.73      1.57 o
   3  11   1       10.94        8.90      1.12 o
   4  11   1       53.69       50.37      2.08 o
   5  11   1       15.40       15.34      3.25 o
   6  11   1        0.01        1.05      1.66 o
   7  11   1        9.09        7.73      5.00 o
  -6  12   1        7.22        9.93      2.19 o
  -5  12   1       11.34       19.57      2.43 o
  -4  12   1       21.06       23.23      1.85 o
  -3  12   1       32.79       35.50      1.84 o
  -2  12   1       18.12       22.64      2.05 o
  -1  12   1        0.22        1.00      1.21 o
   0  12   1      222.88      231.37      4.87 o
   1  12   1        0.95        2.47      1.06 o
   2  12   1       41.54       48.04      2.77 o
   3  12   1       38.81       45.14      2.35 o
   4  12   1       21.79       27.92      3.28 o
   5  12   1        0.39       -0.25      1.34 o
   6  12   1        0.37        1.35      1.54 o
  -5  13   1        9.04       13.05      1.92 o
  -4  13   1       32.48       36.23      3.32 o
  -3  13   1       92.29       93.18      3.72 o
  -2  13   1        5.12        5.22      1.51 o
  -1  13   1        4.81        5.19      2.29 o
   0  13   1      103.14      103.34      3.27 o
   1  13   1        3.21        3.78      1.19 o
   2  13   1       12.49       13.94      1.80 o
   3  13   1       16.87       18.92      2.02 o
   4  13   1       46.66       41.77      5.50 o
   5  13   1       13.87       18.76      2.75 o
  -4  14   1        6.74        9.00      2.30 o
  -3  14   1        1.50        2.27      1.82 o
  -2  14   1       32.44       34.77      2.61 o
  -1  14   1       20.35       19.20      2.24 o
   0  14   1       17.32       15.65      2.09 o
   1  14   1       32.27       33.46      3.23 o
   2  14   1        0.02       -0.51      1.27 o
   3  14   1       25.63       32.12      2.99 o
   1  15   1        2.66        0.00      2.00 o
 -11   0   2      129.88      147.38      7.76 o
 -10   0   2       31.14       33.74      2.50 o
  -9   0   2       10.34        8.37      2.27 o
  -8   0   2        1.20        0.34      0.95 o
  -7   0   2        2.19        0.85      0.87 o
  -6   0   2       15.96       19.53      1.33 o
  -5   0   2       17.43       17.82      1.17 o
  -4   0   2       50.56       64.84      1.85 o
  -3   0   2       36.25       49.94      1.23 o
  -2   0   2     5428.38     5196.79     93.54 o
  -1   0   2      692.88      698.00      8.93 o
   0   0   2     2851.02     2821.55     35.33 o
   1   0   2    10826.07    11615.18    155.57 o
   2   0   2     1979.73     1855.60     20.39 o
   3   0   2       12.92       14.14      1.03 o
   4   0   2        0.68        0.75      0.58 o
   5   0   2        2.09        1.92      0.79 o
   6   0   2        4.97        4.97      0.95 o
   7   0   2        1.71        2.62      1.14 o
   8   0   2      590.72      598.88     11.44 o
   9   0   2      286.68      309.01      6.90 o
  10   0   2       21.07       20.26      3.00 o
 -11   1   2        1.71        2.56      1.43 o
 -10   1   2        0.04        0.69      1.23 o
  -9   1   2       62.07       65.21      1.93 o
  -8   1   2       11.50       12.90      1.03 o
  -7   1   2      335.85      352.84      4.63 o
  -6   1   2        1.84        2.68      0.59 o
  -5   1   2      178.40      205.02      2.89 o
  -4   1   2      123.98      135.12      2.22 o
  -3   1   2        0.01        0.26      0.24 o
  -2   1   2     2727.17     2719.12     22.26 o
  -1   1   2     1006.11      928.91      7.65 o
   0   1   2     5216.30     5085.01     45.00 o
   1   1   2     2647.81     2732.40     21.73 o
   2   1   2      815.68      707.17      6.61 o
   3   1   2      555.22      537.69      5.82 o
   4   1   2       18.72       30.42      1.21 o
   5   1   2       27.22       28.78      0.96 o
   6   1   2       29.83       32.39      1.10 o
   7   1   2        2.68        2.89      0.70 o
   8   1   2       11.32       11.65      1.38 o
   9   1   2      195.38      213.36      4.76 o
  10   1   2       33.84       34.18      2.02 o
 -11   2   2       18.84       19.78      2.50 o
 -10   2   2        3.99        4.63      1.85 o
  -9   2   2       34.58       37.86      1.78 o
  -8   2   2        0.56       -0.64      0.64 o
  -7   2   2        0.61        0.12      0.69 o
  -6   2   2        6.36        8.93      0.75 o
  -5   2   2      163.20      184.02      2.65 o
  -4   2   2      810.65      856.84      8.52 o
  -3   2   2     5001.07     4933.93     42.00 o
  -2   2   2    35734.88    35973.64    760.88 o
  -1   2   2      313.24      251.41      2.74 o
   0   2   2     1817.64     1859.89     19.90 o
   1   2   2      256.92      218.43      2.20 o
   2   2   2     1101.13     1179.02     12.74 o
   3   2   2        1.60        6.56      1.39 o
   4   2   2        1.70        4.73      0.79 o
   5   2   2      399.11      441.21      5.41 o
   6   2   2      511.19      497.65      6.22 o
   7   2   2      126.25      118.62      3.03 o
   8   2   2        0.22       -0.99      0.99 o
   9   2   2       19.35       20.18      1.75 o
  10   2   2        0.08       -0.47      1.56 o
 -11   3   2        0.02        0.86      1.70 o
 -10   3   2        8.79        7.16      1.93 o
  -9   3   2       22.94       20.72      3.29 o
  -8   3   2       22.66       22.96      1.67 o
  -7   3   2        5.38        8.09      0.92 o
  -6   3   2        5.63        4.08      1.07 o
  -5   3   2      476.82      468.66      5.78 o
  -4   3   2       45.62       42.34      1.51 o
  -3   3   2     1239.70     1183.88     10.97 o
  -2   3   2     4674.14     4671.92     47.06 o
  -1   3   2      463.16      507.54      5.91 o
   0   3   2     1447.66     1402.16     12.41 o
   1   3   2      501.71      488.32      5.79 o
   2   3   2        0.27        1.02      0.27 o
   3   3   2      178.37      203.40      2.70 o
   4   3   2      227.60      225.12      3.08 o
   5   3   2     1036.03     1049.54     11.34 o
   6   3   2        0.52        1.29      0.63 o
   7   3   2        1.47        2.26      0.94 o
   8   3   2       98.74      108.62      3.24 o
   9   3   2       34.99       38.26      2.87 o
  10   3   2       21.45       27.30      2.76 o
 -10   4   2       30.68       33.37      2.65 o
  -9   4   2        1.64        0.22      1.54 o
  -8   4   2       24.73       19.61      1.70 o
  -7   4   2       19.52       15.04      1.39 o
  -6   4   2       24.54       23.13      1.11 o
  -5   4   2       31.96       43.42      1.30 o
  -4   4   2      580.76      555.95      6.44 o
  -3   4   2     2227.76     2224.30     22.11 o
  -2   4   2        9.52       11.20      0.59 o
  -1   4   2       34.35       24.30      0.72 o
   0   4   2      173.30      175.33      1.95 o
   1   4   2      592.78      596.93      6.40 o
   2   4   2      404.68      376.42      4.89 o
   3   4   2      155.18      147.41      2.42 o
   4   4   2        1.90        2.65      0.69 o
   5   4   2      164.07      173.48      3.31 o
   6   4   2      157.35      162.53      3.31 o
   7   4   2      213.30      219.30      4.24 o
   8   4   2       13.64       16.12      2.12 o
   9   4   2       14.70       14.23      2.31 o
  10   4   2        4.97        5.70      2.13 o
 -10   5   2        0.00       -1.27      1.27 o
  -9   5   2       13.77       13.58      2.16 o
  -8   5   2      203.66      190.35      4.48 o
  -7   5   2        2.68        3.61      1.07 o
  -6   5   2        0.35        1.72      0.94 o
  -5   5   2      187.75      185.25      4.14 o
  -4   5   2      760.78      795.06     11.55 o
  -3   5   2        1.04        0.81      0.45 o
  -2   5   2      655.43      663.08      7.96 o
  -1   5   2        7.50        4.55      0.34 o
   0   5   2      240.99      205.83      2.30 o
   1   5   2     2256.01     2458.06     20.10 o
   2   5   2       57.09       69.91      2.17 o
   3   5   2      182.90      193.49      2.74 o
   4   5   2        7.87        7.32      0.87 o
   5   5   2      280.64      281.72      3.97 o
   6   5   2        6.32        4.94      1.14 o
   7   5   2        3.78        3.00      1.77 o
   8   5   2      122.99      114.93      4.81 o
   9   5   2        6.15        5.38      2.03 o
  10   5   2        0.02       -0.15      1.66 o
 -10   6   2        0.04       -0.82      2.22 o
  -9   6   2        0.14       -1.41      1.41 o
  -8   6   2        1.37        0.16      1.00 o
  -7   6   2        1.18        0.65      1.01 o
  -6   6   2        6.65        6.52      1.12 o
  -5   6   2      157.79      161.46      3.50 o
  -4   6   2       50.74       52.91      1.83 o
  -3   6   2      162.13      139.47      2.41 o
  -2   6   2       23.23       19.77      0.90 o
  -1   6   2      402.58      426.38      4.73 o
   0   6   2      696.74      687.36      7.28 o
   1   6   2     1386.67     1457.14     12.30 o
   2   6   2     1516.89     1580.98     14.29 o
   3   6   2      332.46      336.26      4.57 o
   4   6   2      139.68      152.21      2.54 o
   5   6   2       25.98       19.62      1.40 o
   6   6   2      113.52      110.69      3.63 o
   7   6   2        0.97        1.97      1.39 o
   8   6   2       13.64       15.53      3.13 o
   9   6   2        5.16        3.91      1.93 o
 -10   7   2        0.01       -3.75      3.75 o
  -9   7   2       29.32       21.54      2.40 o
  -8   7   2       57.96       45.76      2.88 o
  -7   7   2       36.17       28.71      1.82 o
  -6   7   2      214.67      195.57      5.49 o
  -5   7   2      269.15      252.35      4.78 o
  -4   7   2       39.96       38.22      1.68 o
  -3   7   2       83.39       79.06      2.10 o
  -2   7   2      738.16      744.17      9.13 o
  -1   7   2        6.85       10.09      0.50 o
   0   7   2      376.47      370.06      4.38 o
   1   7   2      177.09      207.75      2.39 o
   2   7   2      232.52      236.25      3.41 o
   3   7   2        0.00        0.52      0.67 o
   4   7   2        1.81        0.68      0.70 o
   5   7   2      105.46       83.88      2.45 o
   6   7   2        2.58        2.37      1.31 o
   7   7   2        1.65        2.11      1.37 o
   8   7   2       18.21       14.43      2.05 o
   9   7   2        0.15        1.01      1.89 o
  -9   8   2        1.22        2.29      1.65 o
  -8   8   2        0.10       -0.42      2.10 o
  -7   8   2       28.56       19.17      1.84 o
  -6   8   2       28.85       23.99      1.80 o
  -5   8   2       12.83        8.59      1.26 o
  -4   8   2       16.67       19.44      1.90 o
  -3   8   2       65.92       68.40      2.35 o
  -2   8   2       53.33       47.66      1.51 o
  -1   8   2      488.70      510.55      5.72 o
   0   8   2        3.44        4.28      0.46 o
   1   8   2       40.95       46.31      1.10 o
   2   8   2        0.11        0.64      0.43 o
   3   8   2       50.60       45.30      1.88 o
   4   8   2      147.22      139.01      3.16 o
   5   8   2        5.66        2.96      1.18 o
   6   8   2        2.04        1.67      1.27 o
   7   8   2       11.84        6.12      1.62 o
   8   8   2        3.50        1.37      3.57 o
  -9   9   2        0.02       -0.13      1.80 o
  -8   9   2        0.06        0.08      1.57 o
  -7   9   2        0.01       -0.82      1.05 o
  -6   9   2       23.85       21.43      1.80 o
  -5   9   2       33.02       31.45      1.88 o
  -4   9   2      180.91      171.60      4.19 o
  -3   9   2       19.13       22.53      1.45 o
  -2   9   2      103.71       96.07      2.49 o
  -1   9   2      490.49      479.68      6.37 o
   0   9   2      215.15      223.35      2.65 o
   1   9   2       17.24       18.53      0.81 o
   2   9   2       11.50       10.87      0.90 o
   3   9   2       21.68       18.95      1.16 o
   4   9   2       33.40       23.24      2.17 o
   5   9   2       15.54       12.99      1.64 o
   6   9   2        1.41       -1.14      1.14 o
   7   9   2       14.50       11.21      1.85 o
   8   9   2        0.57       -1.37      1.51 o
  -8  10   2        1.19        0.90      1.59 o
  -7  10   2       21.78       22.96      2.57 o
  -6  10   2       11.90        7.27      1.44 o
  -5  10   2       51.67       49.40      2.50 o
  -4  10   2        7.89       11.81      1.41 o
  -3  10   2      122.08      116.07      4.89 o
  -2  10   2       55.50       48.74      2.12 o
  -1  10   2        5.06        7.17      1.00 o
   0  10   2      101.52       97.47      2.20 o
   1  10   2       11.37        8.67      0.89 o
   2  10   2       85.08       75.73      1.97 o
   3  10   2      118.08      104.94      2.70 o
   4  10   2        0.71        1.00      0.77 o
   5  10   2        0.03       -0.30      1.25 o
   6  10   2        3.05        5.37      1.53 o
   7  10   2        1.78        2.83      1.57 o
  -7  11   2        2.07        2.61      2.00 o
  -6  11   2        7.76        9.04      1.56 o
  -5  11   2       14.07       14.79      1.58 o
  -4  11   2       51.44       52.99      2.53 o
  -3  11   2        1.19        0.37      1.02 o
  -2  11   2      140.25      148.06      3.85 o
  -1  11   2       15.07       13.12      1.10 o
   0  11   2      245.09      245.54      4.78 o
   1  11   2       10.26       11.58      1.29 o
   2  11   2       60.48       54.31      1.81 o
   3  11   2       33.83       33.28      1.99 o
   4  11   2        1.01        1.93      1.11 o
   5  11   2       17.32       23.87      3.88 o
   6  11   2       15.34       16.23      2.31 o
   7  11   2        0.47        1.08      1.70 o
  -6  12   2        2.99        2.83      1.39 o
  -5  12   2        1.51       -1.18      1.52 o
  -4  12   2        1.34        4.24      1.29 o
  -3  12   2       29.49       27.99      1.87 o
  -2  12   2       27.49       32.95      2.64 o
  -1  12   2       82.34       84.65      4.27 o
   0  12   2       28.11       25.49      1.77 o
   1  12   2      311.45      295.99      7.85 o
   2  12   2      359.87      363.89      7.99 o
   3  12   2       42.72       40.90      1.92 o
   4  12   2        3.24        3.13      1.54 o
   5  12   2        9.43        6.06      2.25 o
   6  12   2       16.42       18.78      2.50 o
  -5  13   2        0.02       -1.25      1.25 o
  -4  13   2       24.89       32.08      3.11 o
  -3  13   2       19.48       18.62      2.11 o
  -2  13   2      185.63      202.87      5.60 o
  -1  13   2        0.30       -1.11      1.11 o
   0  13   2        4.42        2.60      1.43 o
   1  13   2       19.84       19.72      2.15 o
   2  13   2        7.80        5.41      1.51 o
   3  13   2        0.02       -0.35      1.26 o
   4  13   2       11.88       14.75      4.00 o
   5  13   2        2.43        4.00      2.00 o
  -4  14   2       11.76       11.40      2.50 o
  -3  14   2        1.16        2.42      1.67 o
  -2  14   2       11.33       10.20      1.93 o
  -1  14   2        0.03       -0.23      1.39 o
   0  14   2        0.00        1.20      1.42 o
   1  14   2        1.37       -1.18      1.21 o
   2  14   2        1.16       -0.38      1.74 o
 -11   1   3       11.46       10.37      1.71 o
 -10   1   3        3.49        5.34      1.28 o
  -9   1   3        0.20       -0.16      0.70 o
  -8   1   3       32.01       36.43      2.48 o
  -7   1   3       54.39       54.94      1.60 o
  -6   1   3      260.92      247.07      3.55 o
  -5   1   3       18.25       22.54      0.93 o
  -4   1   3      454.05      464.64      4.61 o
  -3   1   3      931.33      876.60      7.58 o
  -2   1   3     9623.71     9299.51     83.90 o
  -1   1   3     1159.02     1162.90      9.56 o
   0   1   3     1179.79     1181.79     13.09 o
   1   1   3      220.18      227.52      3.99 o
   2   1   3      408.38      430.93      5.20 o
   3   1   3      668.87      670.51      6.44 o
   4   1   3      446.48      436.91      5.08 o
   5   1   3      137.35      153.79      2.49 o
   6   1   3       43.50       52.60      1.77 o
   7   1   3       19.62       19.23      1.41 o
   8   1   3       73.82       79.47      2.72 o
   9   1   3        5.74        5.27      1.25 o
  10   1   3        7.25        9.75      1.95 o
 -11   2   3        0.06        2.25      3.00 o
 -10   2   3       11.59       12.57      1.52 o
  -9   2   3        0.14        0.64      0.91 o
  -8   2   3        1.33        0.71      0.68 o
  -7   2   3      100.11      109.52      2.22 o
  -6   2   3        0.93        1.69      0.56 o
  -5   2   3      957.33      979.39     10.67 o
  -4   2   3      966.18      990.38      8.88 o
  -3   2   3      644.86      665.06      5.58 o
  -2   2   3     7363.56     7540.67     69.74 o
  -1   2   3     8166.08     7864.88     98.69 o
   0   2   3     3776.69     3644.70     34.40 o
   1   2   3      461.46      476.12      4.96 o
   2   2   3      333.33      338.82      3.76 o
   3   2   3       14.74       14.01      0.88 o
   4   2   3     1349.85     1404.24     14.35 o
   5   2   3       99.01       99.40      1.91 o
   6   2   3      504.77      505.31      7.10 o
   7   2   3      290.47      296.92      5.60 o
   8   2   3       21.25       21.66      1.80 o
   9   2   3        0.19       -0.37      1.15 o
  10   2   3        0.09       -0.13      1.59 o
 -11   3   3       11.53       10.13      2.19 o
 -10   3   3       11.57       13.01      1.94 o
  -9   3   3        0.42       -0.22      0.99 o
  -8   3   3        0.65        0.23      0.78 o
  -7   3   3      102.25      110.46      2.85 o
  -6   3   3       58.37       56.01      1.46 o
  -5   3   3      489.40      488.51      5.49 o
  -4   3   3      151.81      145.73      2.19 o
  -3   3   3      868.98      879.89      8.48 o
  -2   3   3     1010.52     1052.20     12.21 o
  -1   3   3      681.45      702.47      7.10 o
   0   3   3      655.16      678.57      7.74 o
   1   3   3     2896.68     2853.13     27.48 o
   2   3   3     2323.30     2253.14     21.89 o
   3   3   3      255.00      295.07      3.58 o
   4   3   3      199.87      181.20      2.82 o
   5   3   3      166.88      171.24      2.74 o
   6   3   3      480.20      480.72      6.93 o
   7   3   3      469.50      465.41      7.87 o
   8   3   3      113.39      109.91      3.32 o
   9   3   3        7.64        6.67      2.50 o
  10   3   3        0.66        4.14      1.92 o
 -10   4   3        4.17        3.36      1.55 o
  -9   4   3       19.03       19.52      2.02 o
  -8   4   3       90.95       85.84      2.93 o
  -7   4   3       14.37       13.36      1.34 o
  -6   4   3      111.80      122.16      3.07 o
  -5   4   3      221.17      241.13      4.92 o
  -4   4   3     4205.65     4240.33     37.50 o
  -3   4   3      130.00      108.51      1.98 o
  -2   4   3        3.25        7.49      0.60 o
  -1   4   3     2348.53     2308.06     22.19 o
   0   4   3     1069.38     1173.64     11.56 o
   1   4   3      164.09      157.74      2.10 o
   2   4   3        8.22       12.92      0.74 o
   3   4   3      798.37      788.07      8.44 o
   4   4   3      110.19       87.97      1.70 o
   5   4   3        4.56        3.91      0.59 o
   6   4   3      708.16      697.01     10.01 o
   7   4   3      117.28      115.22      4.84 o
   8   4   3       20.04       20.08      2.35 o
   9   4   3        1.49        4.56      1.85 o
  10   4   3        3.46        2.91      1.92 o
 -10   5   3        2.25        0.29      2.13 o
  -9   5   3        0.47        1.61      1.41 o
  -8   5   3       70.14       62.22      2.89 o
  -7   5   3      188.42      186.60      4.24 o
  -6   5   3      161.26      155.32      3.87 o
  -5   5   3       33.73       34.25      1.69 o
  -4   5   3      418.34      438.67      5.60 o
  -3   5   3      315.85      286.65      4.52 o
  -2   5   3      515.01      486.66      6.16 o
  -1   5   3      443.47      441.14      6.41 o
   0   5   3     1064.68     1069.11     10.68 o
   1   5   3       20.84       31.61      0.80 o
   2   5   3      210.22      194.76      3.44 o
   3   5   3      133.13      130.41      2.27 o
   4   5   3      163.64      164.39      2.59 o
   5   5   3        6.43        5.51      1.05 o
   6   5   3       57.11       64.47      2.87 o
   7   5   3       40.07       45.25      3.84 o
   8   5   3        0.90        3.51      1.62 o
   9   5   3       15.95       18.92      2.68 o
 -10   6   3       17.19       15.19      2.22 o
  -9   6   3       55.95       51.91      5.80 o
  -8   6   3       11.77       13.58      1.54 o
  -7   6   3        1.61        1.82      1.04 o
  -6   6   3       37.00       35.66      1.87 o
  -5   6   3        9.00        9.57      1.14 o
  -4   6   3       46.70       48.04      1.70 o
  -3   6   3      353.77      351.64      5.69 o
  -2   6   3      162.28      169.82      2.87 o
  -1   6   3      225.67      216.55      2.77 o
   0   6   3       17.57       22.63      0.71 o
   1   6   3       25.19       23.21      0.76 o
   2   6   3     1274.23     1358.30     11.59 o
   3   6   3      122.37      126.21      2.09 o
   4   6   3       27.60       24.88      1.00 o
   5   6   3      197.27      187.20      3.54 o
   6   6   3       30.68       37.48      2.25 o
   7   6   3        0.27       -0.58      1.32 o
   8   6   3        0.41        0.47      1.62 o
   9   6   3        5.98        5.05      2.08 o
 -10   7   3        1.10        1.67      1.85 o
  -9   7   3        3.49        3.14      1.61 o
  -8   7   3       16.54       14.05      2.39 o
  -7   7   3        4.62        4.62      1.21 o
  -6   7   3       17.26       18.69      1.48 o
  -5   7   3       63.72       57.20      2.20 o
  -4   7   3      175.22      174.96      6.11 o
  -3   7   3      305.85      289.06      4.38 o
  -2   7   3      294.99      298.23      4.40 o
  -1   7   3       21.12       21.83      0.79 o
   0   7   3      129.87      149.66      2.04 o
   1   7   3        2.25        1.10      0.34 o
   2   7   3       41.46       41.06      1.36 o
   3   7   3       20.64       24.77      0.90 o
   4   7   3       42.12       42.33      1.35 o
   5   7   3      351.92      334.71      6.69 o
   6   7   3       45.53       39.20      2.40 o
   7   7   3        3.06        3.80      1.51 o
   8   7   3        3.93        5.51      2.63 o
   9   7   3        9.85        7.37      2.31 o
  -9   8   3        0.82        4.83      2.79 o
  -8   8   3        7.01        6.80      1.87 o
  -7   8   3       77.18       75.74      3.10 o
  -6   8   3       37.86       29.65      1.95 o
  -5   8   3        0.06        0.78      0.96 o
  -4   8   3        0.02       -0.78      0.78 o
  -3   8   3       82.13       79.02      2.66 o
  -2   8   3      140.33      136.73      2.66 o
  -1   8   3      340.49      369.25      4.41 o
   0   8   3        3.01        2.96      0.67 o
   1   8   3       28.17       26.66      0.90 o
   2   8   3      322.34      320.96      3.48 o
   3   8   3        4.03        4.06      0.68 o
   4   8   3       69.20       58.07      1.99 o
   5   8   3        0.84        0.99      1.65 o
   6   8   3       58.43       58.05      2.92 o
   7   8   3        1.96        6.64      2.10 o
   8   8   3        0.68        3.65      1.89 o
  -9   9   3        1.24       -0.54      1.77 o
  -8   9   3        7.88        4.11      2.00 o
  -7   9   3        1.32        1.85      1.26 o
  -6   9   3        0.90        0.44      0.96 o
  -5   9   3        2.97        1.80      1.11 o
  -4   9   3      375.28      371.58      6.97 o
  -3   9   3        2.00        1.42      0.74 o
  -2   9   3        3.51       -0.14      0.61 o
  -1   9   3      193.52      192.37      3.28 o
   0   9   3       23.48       27.14      1.21 o
   1   9   3       20.00       17.92      0.81 o
   2   9   3      183.43      186.60      3.13 o
   3   9   3        6.91        5.77      0.83 o
   4   9   3       23.44       23.12      1.45 o
   5   9   3       76.56       81.56      3.15 o
   6   9   3        0.04        0.88      1.21 o
   7   9   3       13.44       11.08      1.91 o
   8   9   3       47.13       50.75      3.86 o
  -8  10   3       24.93       25.49      3.25 o
  -7  10   3        6.48       11.69      1.75 o
  -6  10   3        0.28        0.48      1.48 o
  -5  10   3      104.87      111.12      3.62 o
  -4  10   3      122.92      115.06      6.12 o
  -3  10   3       15.04       15.57      1.79 o
  -2  10   3      196.00      191.22      4.59 o
  -1  10   3      294.45      298.53      4.62 o
   0  10   3      245.24      248.34      4.41 o
   1  10   3      287.62      284.78      4.26 o
   2  10   3       22.12       22.46      1.20 o
   3  10   3      147.88      147.60      3.23 o
   4  10   3        0.04       -1.20      1.20 o
   5  10   3        5.61        3.31      1.36 o
   6  10   3        0.26       -0.69      1.23 o
   7  10   3       27.95       35.93      2.76 o
  -7  11   3        2.21        1.01      1.27 o
  -6  11   3        2.72        0.93      2.28 o
  -5  11   3        0.68        0.69      1.10 o
  -4  11   3        8.73        7.11      1.31 o
  -3  11   3        0.01        0.02      1.48 o
  -2  11   3       19.07       19.41      1.60 o
  -1  11   3       19.53       15.70      1.26 o
   0  11   3       66.02       68.50      2.93 o
   1  11   3        0.43       -0.80      0.86 o
   2  11   3        5.33        4.91      0.85 o
   3  11   3        0.50        0.25      0.79 o
   4  11   3        2.59        1.58      2.00 o
   5  11   3        3.22        0.92      2.13 o
   6  11   3        9.96        6.45      1.89 o
  -6  12   3       20.23       24.70      2.17 o
  -5  12   3        1.92        1.66      1.17 o
  -4  12   3       14.99       16.50      1.70 o
  -3  12   3       14.97       19.23      2.00 o
  -2  12   3        4.08        2.23      1.10 o
  -1  12   3       67.83       68.46      3.13 o
   0  12   3       16.09       16.69      1.87 o
   1  12   3       12.07       12.98      1.59 o
   2  12   3       79.93       87.64      2.86 o
   3  12   3        7.47        8.48      2.00 o
   4  12   3        4.49        4.00      2.50 o
   5  12   3        2.84        3.30      2.13 o
   6  12   3        0.07        1.40      2.88 o
  -5  13   3        2.92        2.89      1.56 o
  -4  13   3        3.44        4.98      1.37 o
  -3  13   3        8.51        5.50      2.08 o
  -2  13   3       46.74       56.85      3.81 o
  -1  13   3        0.11       -0.77      1.23 o
   0  13   3        5.43        5.80      1.54 o
   1  13   3        0.04        0.05      1.24 o
   2  13   3        1.69        3.81      1.12 o
   4  13   3        1.23       -0.25      3.00 o
  -4  14   3       11.42        9.61      4.50 o
  -3  14   3       18.96       20.69      2.37 o
  -2  14   3       51.64       53.89      3.26 o
  -1  14   3       44.44       46.39      3.01 o
   0  14   3       15.80       14.50      2.09 o
   1  14   3        5.82        4.47      1.57 o
   2  14   3        0.21        0.50      2.50 o
 -11   0   4        1.15        3.50      2.75 o
 -10   0   4       21.19       29.93      2.18 o
  -9   0   4       14.11       12.61      1.53 o
  -8   0   4       43.43       48.66      2.29 o
  -7   0   4      673.18      661.14     10.65 o
  -6   0   4      231.48      226.87      4.68 o
  -5   0   4      367.86      338.83      5.37 o
  -4   0   4     1894.11     1856.57     20.73 o
  -3   0   4     1077.71     1108.45     14.25 o
  -2   0   4     4739.01     4525.84     48.29 o
  -1   0   4     1594.37     1518.10     18.85 o
   0   0   4      987.66      976.86     18.42 o
   1   0   4      235.25      258.26      3.53 o
   2   0   4     7133.22     7558.01     89.55 o
   3   0   4     9692.58    10273.21    197.08 o
   4   0   4     1438.06     1453.99     19.00 o
   5   0   4        0.59        1.00      0.58 o
   6   0   4      136.18      142.41      3.70 o
   7   0   4       86.64       89.82      4.50 o
   8   0   4        2.23        1.25      1.75 o
   9   0   4        7.77        7.00      2.25 o
  10   0   4        0.35       -0.75      2.25 o
 -11   1   4        4.31        4.09      1.43 o
 -10   1   4        1.24        0.53      0.99 o
  -9   1   4       29.10       26.65      1.37 o
  -8   1   4        0.03       -0.10      0.60 o
  -7   1   4      237.64      239.67      3.87 o
  -6   1   4       47.47       47.82      1.41 o
  -5   1   4       14.99       12.06      0.67 o
  -4   1   4       65.02       64.52      1.12 o
  -3   1   4      276.88      284.32      2.76 o
  -2   1   4      445.50      486.94      4.19 o
  -1   1   4      848.98      787.96      6.69 o
   0   1   4       30.20       34.81      0.84 o
   1   1   4     4856.66     5098.22     55.77 o
   2   1   4       55.62       90.32      1.37 o
   3   1   4      666.42      646.05      7.75 o
   4   1   4      250.85      246.04      2.54 o
   5   1   4       37.03       43.63      1.26 o
   6   1   4       10.77       11.22      1.08 o
   7   1   4      540.31      550.57      9.14 o
   8   1   4        4.85        2.19      1.05 o
   9   1   4       43.59       38.73      2.56 o
  10   1   4        0.02       -1.32      1.32 o
 -11   2   4        1.11       -0.70      1.62 o
 -10   2   4       13.13       12.12      1.51 o
  -9   2   4        3.29        2.19      0.95 o
  -8   2   4        2.98        0.76      0.70 o
  -7   2   4       45.46       53.78      2.03 o
  -6   2   4      116.54      122.36      2.22 o
  -5   2   4      461.37      462.46      5.11 o
  -4   2   4     1578.60     1576.74     12.60 o
  -3   2   4       39.47       42.86      1.09 o
  -2   2   4        0.56        0.34      0.38 o
  -1   2   4     4005.22     4021.95     48.77 o
   0   2   4      670.20      690.84      7.94 o
   1   2   4      134.37      126.89      1.66 o
   2   2   4      179.51      218.32      2.75 o
   3   2   4      548.91      533.47      6.66 o
   4   2   4      243.85      269.04      3.04 o
   5   2   4       87.17       85.34      2.75 o
   6   2   4      302.88      283.11      5.25 o
   7   2   4       73.33       82.84      2.78 o
   8   2   4        9.02        5.33      1.75 o
   9   2   4        8.67       10.42      2.40 o
  10   2   4       36.53       47.55      3.38 o
 -11   3   4        1.37        1.57      2.50 o
 -10   3   4       19.66       16.90      1.94 o
  -9   3   4        2.37        3.01      1.30 o
  -8   3   4        8.86        8.82      1.13 o
  -7   3   4       16.11       18.99      1.03 o
  -6   3   4        5.67        8.37      0.68 o
  -5   3   4      273.75      286.85      3.37 o
  -4   3   4       90.65       90.15      1.44 o
  -3   3   4      172.92      182.09      2.24 o
  -2   3   4      699.03      637.43      6.65 o
  -1   3   4      303.65      310.33      4.35 o
   0   3   4      915.33      886.39      8.90 o
   1   3   4      599.92      631.31      7.40 o
   2   3   4       56.98       56.56      1.43 o
   3   3   4      647.80      690.64      6.18 o
   4   3   4       66.93       67.41      1.38 o
   5   3   4        4.47        3.94      0.75 o
   6   3   4      133.40      139.79      3.09 o
   7   3   4       37.20       38.00      2.13 o
   8   3   4        2.03        2.32      1.11 o
   9   3   4        0.41       -0.39      1.56 o
 -10   4   4        2.00        1.06      1.43 o
  -9   4   4        0.16       -0.99      0.99 o
  -8   4   4        4.00        3.45      1.12 o
  -7   4   4      107.84      101.39      3.63 o
  -6   4   4      147.98      150.04      3.51 o
  -5   4   4      432.41      428.63      4.86 o
  -4   4   4     3675.35     3691.74     35.50 o
  -3   4   4      597.95      576.27      5.84 o
  -2   4   4      132.98      112.34      1.59 o
  -1   4   4      955.17      926.62      9.39 o
   0   4   4     2650.67     2863.52     30.79 o
   1   4   4     1961.92     2003.92     21.90 o
   2   4   4       38.09       41.57      1.18 o
   3   4   4      107.47      110.83      1.51 o
   4   4   4      629.86      621.73      7.02 o
   5   4   4      529.60      485.25      6.82 o
   6   4   4        0.33       -0.49      0.79 o
   7   4   4       17.59       15.25      1.47 o
   8   4   4        0.54        1.03      1.56 o
   9   4   4        0.04        1.74      1.74 o
 -10   5   4       43.35       38.15      2.76 o
  -9   5   4       29.59       29.56      2.14 o
  -8   5   4       49.54       46.10      2.31 o
  -7   5   4        0.48       -0.13      0.85 o
  -6   5   4      639.92      626.87      9.22 o
  -5   5   4       52.29       50.70      1.82 o
  -4   5   4       20.96       21.18      1.09 o
  -3   5   4      299.26      309.11      4.51 o
  -2   5   4       43.28       47.23      1.21 o
  -1   5   4      901.75      838.12      8.64 o
   0   5   4      476.63      504.56      5.49 o
   1   5   4      147.51      157.68      2.20 o
   2   5   4      406.92      427.43      4.94 o
   3   5   4      125.78      132.16      1.88 o
   4   5   4       75.97       71.90      1.57 o
   5   5   4      442.36      474.25      9.26 o
   6   5   4      161.72      164.23      5.20 o
   7   5   4        4.16        8.92      1.85 o
   8   5   4        0.01       -1.06      1.43 o
   9   5   4        7.16        8.10      2.08 o
 -10   6   4        1.25        2.04      2.54 o
  -9   6   4       11.29        9.70      1.61 o
  -8   6   4       43.37       36.29      2.16 o
  -7   6   4        5.19        3.94      1.21 o
  -6   6   4      102.45       93.40      2.92 o
  -5   6   4      214.12      216.41      3.68 o
  -4   6   4       51.61       42.59      1.57 o
  -3   6   4       66.84       60.67      1.99 o
  -2   6   4       26.24       26.29      0.73 o
  -1   6   4       36.51       42.76      1.04 o
   0   6   4        3.98        5.37      0.57 o
   1   6   4      171.55      184.37      2.33 o
   2   6   4       60.29       71.07      1.54 o
   3   6   4        7.83        6.70      0.51 o
   4   6   4      495.52      471.78      5.79 o
   5   6   4      319.58      312.27      5.05 o
   6   6   4       31.40       33.14      2.25 o
   7   6   4        3.35        1.68      1.62 o
   8   6   4       31.82       31.08      2.99 o
   9   6   4        0.07        4.54      3.63 o
 -10   7   4        3.23        1.27      1.63 o
  -9   7   4        4.79        1.18      2.58 o
  -8   7   4        3.51        1.60      1.13 o
  -7   7   4       85.54       82.94      4.22 o
  -6   7   4      415.37      413.07      7.76 o
  -5   7   4       53.91       58.40      1.99 o
  -4   7   4      137.78      115.05      2.63 o
  -3   7   4      410.41      372.50      6.34 o
  -2   7   4       35.18       38.58      2.36 o
  -1   7   4      652.81      673.41      7.29 o
   0   7   4      776.34      780.58      8.24 o
   1   7   4       15.66       20.73      0.71 o
   2   7   4      117.27      128.24      1.81 o
   3   7   4      123.48      122.45      2.00 o
   4   7   4        3.92        3.61      0.75 o
   5   7   4      113.90      127.71      3.77 o
   6   7   4       20.11       16.01      1.80 o
   7   7   4       90.16       96.47      4.54 o
   8   7   4        3.02        2.10      1.98 o
  -9   8   4       10.59        9.56      3.13 o
  -8   8   4        0.54        1.19      1.17 o
  -7   8   4        0.74        2.16      1.22 o
  -6   8   4       46.64       46.68      3.16 o
  -5   8   4       19.08       20.61      1.68 o
  -4   8   4       34.03       27.02      1.45 o
  -3   8   4      783.30      745.35      9.55 o
  -2   8   4      356.50      351.82      5.13 o
  -1   8   4       41.59       44.32      1.46 o
   0   8   4        0.93        0.88      0.43 o
   1   8   4       16.61       13.22      0.84 o
   2   8   4       27.76       26.57      0.90 o
   3   8   4        0.45        0.23      0.49 o
   4   8   4        7.89        7.37      1.32 o
   5   8   4       18.61       20.04      2.84 o
   6   8   4        0.20        0.32      1.24 o
   7   8   4       34.53       34.80      2.54 o
   8   8   4       75.48       82.91      4.62 o
  -9   9   4        0.00        0.25      2.00 o
  -8   9   4        0.14       -0.15      1.67 o
  -7   9   4       14.07       13.76      1.75 o
  -6   9   4        8.72       11.01      1.58 o
  -5   9   4       40.73       36.81      2.31 o
  -4   9   4        5.23        3.68      0.90 o
  -3   9   4      135.41      134.53      3.68 o
  -2   9   4      485.74      489.86      6.77 o
  -1   9   4       74.86       79.83      2.04 o
   0   9   4        0.95        2.02      0.52 o
   1   9   4        0.12        0.34      0.44 o
   2   9   4        0.08       -0.38      0.51 o
   3   9   4      139.12      127.45      2.54 o
   4   9   4       36.81       40.10      2.27 o
   5   9   4        2.20        2.75      1.23 o
   6   9   4      101.32      108.75      3.96 o
   7   9   4       39.32       49.90      3.03 o
  -8  10   4        0.45       -0.72      1.77 o
  -7  10   4        0.23       -1.11      1.11 o
  -6  10   4        2.13       -0.06      1.11 o
  -5  10   4        4.94        5.67      1.33 o
  -4  10   4        7.59        9.30      1.49 o
  -3  10   4      268.06      264.29      5.50 o
  -2  10   4        0.73        0.63      0.74 o
  -1  10   4      808.62      793.36     10.02 o
   0  10   4      399.46      385.59      6.02 o
   1  10   4        5.12        5.75      0.88 o
   2  10   4        6.35        4.51      0.80 o
   3  10   4       37.86       34.53      1.91 o
   4  10   4        2.98        2.70      1.40 o
   5  10   4       17.52       17.28      3.07 o
   6  10   4       84.16       89.71      3.93 o
   7  10   4        2.59        0.95      1.65 o
  -7  11   4        1.04        1.77      1.48 o
  -6  11   4        0.68       -0.68      1.21 o
  -5  11   4        5.14        4.04      1.35 o
  -4  11   4       10.96       11.46      1.41 o
  -3  11   4       22.35       22.37      1.35 o
  -2  11   4        4.09        3.63      0.82 o
  -1  11   4       38.62       43.87      3.04 o
   0  11   4       98.91      102.65      3.56 o
   1  11   4      110.28      109.04      3.65 o
   2  11   4      151.22      142.49      5.35 o
   3  11   4        0.01        0.90      1.25 o
   4  11   4        8.25        7.92      1.70 o
   5  11   4        1.50       -0.40      1.43 o
   6  11   4        5.99        6.38      3.10 o
  -6  12   4        0.74       -1.73      1.73 o
  -5  12   4        1.00        0.49      1.18 o
  -4  12   4        3.04        2.80      1.31 o
  -3  12   4       22.66       28.14      2.05 o
  -2  12   4        8.52        7.71      1.31 o
  -1  12   4        7.79       10.50      2.65 o
   0  12   4       42.80       46.05      2.69 o
   1  12   4       91.33       93.55      3.56 o
   2  12   4       10.79       11.43      1.72 o
   3  12   4        0.29       -2.00      2.00 o
   4  12   4        0.05        1.78      1.75 o
   5  12   4        2.61        4.80      2.63 o
  -5  13   4        1.66        5.85      2.00 o
  -4  13   4       25.47       31.76      3.42 o
  -3  13   4        1.16        2.03      1.22 o
  -2  13   4        0.72        2.15      1.34 o
  -1  13   4       37.98       37.56      2.59 o
   0  13   4        8.53        8.44      1.76 o
   1  13   4        0.74        2.00      1.44 o
   2  13   4        8.81        5.37      1.92 o
   3  13   4        8.68        5.00      3.25 o
   4  13   4        2.36        1.50      3.25 o
  -3  14   4       10.34       14.22      2.16 o
  -2  14   4        3.15        2.01      1.49 o
  -1  14   4       19.70       21.94      2.40 o
   0  14   4        5.76        3.56      2.17 o
   1  14   4        0.93        0.90      1.54 o
 -11   1   5        0.83        0.49      1.24 o
 -10   1   5        8.82       10.66      1.52 o
  -9   1   5       98.87       98.27      2.36 o
  -8   1   5        0.01       -0.54      0.58 o
  -7   1   5       10.04        7.52      0.82 o
  -6   1   5       23.62       27.57      1.21 o
  -5   1   5      529.03      517.99      5.13 o
  -4   1   5       20.52       10.47      0.49 o
  -3   1   5      578.35      547.47      4.83 o
  -2   1   5     2206.86     2135.81     16.51 o
  -1   1   5     2929.74     2862.68     23.47 o
   0   1   5     1658.99     1654.06     21.24 o
   1   1   5      336.86      426.77      8.16 o
   2   1   5     1240.55     1261.52     11.58 o
   3   1   5        6.26        6.59      0.57 o
   4   1   5        4.13        3.61      0.61 o
   5   1   5      229.68      230.73      4.32 o
   6   1   5       40.18       41.25      1.82 o
   7   1   5      128.79      124.71      3.12 o
   8   1   5        0.05        0.50      1.24 o
   9   1   5       10.46        8.91      1.85 o
 -11   2   5        5.56        7.20      1.48 o
 -10   2   5       12.57       12.54      1.38 o
  -9   2   5       47.15       49.04      2.45 o
  -8   2   5       11.11       12.13      1.16 o
  -7   2   5       78.47       75.95      1.86 o
  -6   2   5        5.99        3.55      0.55 o
  -5   2   5       22.36       20.85      0.73 o
  -4   2   5       15.98       17.63      0.77 o
  -3   2   5      458.39      441.41      4.35 o
  -2   2   5     1657.51     1716.98     15.51 o
  -1   2   5      331.68      336.20      4.39 o
   0   2   5     1571.72     1467.93     16.24 o
   1   2   5     1977.25     1934.66     26.16 o
   2   2   5       78.52       73.35      1.34 o
   3   2   5      349.17      391.00      5.40 o
   4   2   5       12.40       16.42      1.64 o
   5   2   5      116.62      110.09      2.45 o
   6   2   5        9.08        9.82      1.17 o
   7   2   5      154.38      152.55      7.17 o
   8   2   5       65.10       65.22      2.54 o
   9   2   5       10.38       12.87      1.43 o
 -11   3   5        3.71        5.14      1.74 o
 -10   3   5       41.93       44.02      2.47 o
  -9   3   5       10.15        9.75      1.28 o
  -8   3   5        1.84        2.21      0.98 o
  -7   3   5        0.50       -0.42      0.71 o
  -6   3   5        0.02        0.02      0.46 o
  -5   3   5        4.70        2.88      0.65 o
  -4   3   5     1551.35     1569.98     12.61 o
  -3   3   5      478.39      447.99      4.33 o
  -2   3   5      251.35      235.01      2.95 o
  -1   3   5      116.59      104.97      1.61 o
   0   3   5      370.93      428.17      4.72 o
   1   3   5       45.68       39.47      1.12 o
   2   3   5        7.09        4.55      0.34 o
   3   3   5      183.25      182.81      3.02 o
   4   3   5        1.09        1.42      0.53 o
   5   3   5      159.51      156.47      3.08 o
   6   3   5       99.71      106.05      4.18 o
   7   3   5       52.68       50.77      3.71 o
   8   3   5        0.72        1.23      1.54 o
   9   3   5        8.58        8.47      1.92 o
 -10   4   5        0.69        0.12      1.21 o
  -9   4   5        3.00        0.68      1.14 o
  -8   4   5       14.15       12.69      1.47 o
  -7   4   5       30.73       34.86      1.97 o
  -6   4   5      508.91      493.17      6.62 o
  -5   4   5      396.23      398.68      4.68 o
  -4   4   5     1528.31     1507.41     12.92 o
  -3   4   5      411.36      378.81      4.18 o
  -2   4   5       66.11       83.59      1.24 o
  -1   4   5      106.10      122.71      1.85 o
   0   4   5     2590.09     2789.14     38.06 o
   1   4   5      118.13      108.74      1.96 o
   2   4   5      151.58      149.13      3.91 o
   3   4   5       10.26        9.78      0.54 o
   4   4   5        8.10        6.19      0.78 o
   5   4   5      764.09      735.56      9.60 o
   6   4   5        1.44        1.11      1.14 o
   7   4   5       10.73        8.62      1.56 o
   8   4   5       45.40       44.67      2.30 o
   9   4   5        1.16       -1.07      2.63 o
 -10   5   5       10.96        9.82      1.97 o
  -9   5   5        0.50       -0.93      1.03 o
  -8   5   5        0.00        1.04      1.44 o
  -7   5   5      119.08      124.23      3.53 o
  -6   5   5       82.75       74.42      2.20 o
  -5   5   5      324.00      320.19      4.73 o
  -4   5   5      110.82      109.36      2.60 o
  -3   5   5      286.04      293.56      4.04 o
  -2   5   5      168.84      142.36      1.76 o
  -1   5   5      470.94      492.26      5.46 o
   0   5   5      468.39      520.76      6.52 o
   1   5   5      358.13      364.50      4.26 o
   2   5   5      110.71      114.71      2.20 o
   3   5   5      218.32      215.00      2.96 o
   4   5   5      828.80      771.31      9.84 o
   5   5   5      279.16      263.48      8.05 o
   6   5   5        2.23       -0.72      0.99 o
   7   5   5      111.65      115.48      4.67 o
   8   5   5       13.39       19.99      2.50 o
   9   5   5        1.48        4.42      2.03 o
 -10   6   5        0.00        0.32      1.75 o
  -9   6   5       29.46       30.50      3.65 o
  -8   6   5       32.61       33.98      2.37 o
  -7   6   5       48.91       43.52      2.31 o
  -6   6   5      396.31      358.21      9.05 o
  -5   6   5       24.20       24.56      1.37 o
  -4   6   5      119.08      130.38      2.79 o
  -3   6   5       40.06       40.67      3.32 o
  -2   6   5       34.71       29.08      0.87 o
  -1   6   5      429.51      423.76      4.91 o
   0   6   5      268.02      233.06      3.09 o
   1   6   5      131.52      114.89      1.92 o
   2   6   5       23.13       15.97      0.97 o
   3   6   5      541.33      517.69      5.43 o
   4   6   5      310.06      288.66      4.68 o
   5   6   5       70.91       68.79      2.89 o
   6   6   5      135.01      134.91      4.06 o
   7   6   5       43.45       48.96      6.00 o
   8   6   5        9.84        8.97      2.38 o
 -10   7   5        1.38        5.81      4.13 o
  -9   7   5       10.58        8.59      1.77 o
  -8   7   5       45.09       33.62      2.36 o
  -7   7   5        3.10        1.73      1.27 o
  -6   7   5       36.01       35.98      2.14 o
  -5   7   5      137.57      132.52      3.02 o
  -4   7   5      215.36      206.34      3.77 o
  -3   7   5      124.77      131.58      2.77 o
  -2   7   5        8.83       11.83      0.88 o
  -1   7   5      837.60      827.51      9.94 o
   0   7   5        0.01        0.05      0.45 o
   1   7   5      151.28      160.55      2.47 o
   2   7   5        2.28        2.09      0.49 o
   3   7   5      223.45      222.95      3.07 o
   4   7   5        1.94        2.01      0.74 o
   5   7   5        0.83        1.70      1.19 o
   6   7   5       95.23       96.12      3.52 o
   7   7   5       20.12       19.53      2.50 o
   8   7   5        0.15       -1.62      1.62 o
  -9   8   5        7.28        9.54      2.07 o
  -8   8   5        0.21       -1.39      1.44 o
  -7   8   5       19.27       18.15      1.92 o
  -6   8   5       45.57       37.13      2.45 o
  -5   8   5       20.03       25.39      1.47 o
  -4   8   5      243.02      229.48      4.16 o
  -3   8   5      527.21      502.94      7.05 o
  -2   8   5      845.45      806.87     10.09 o
  -1   8   5      209.78      200.05      3.44 o
   0   8   5        0.54       -0.25      0.45 o
   1   8   5       93.03       91.73      3.32 o
   2   8   5      171.41      164.06      2.75 o
   3   8   5       84.00       79.72      2.10 o
   4   8   5       38.72       42.25      2.30 o
   5   8   5        0.02       -0.94      1.17 o
   6   8   5       55.05       49.11      2.97 o
   7   8   5       35.94       38.08      3.28 o
   8   8   5       29.35       26.95      3.10 o
  -9   9   5        3.64        5.25      2.25 o
  -8   9   5        4.26        2.92      2.28 o
  -7   9   5        0.28        0.53      1.88 o
  -6   9   5        0.57        2.19      1.31 o
  -5   9   5       94.25       91.68      3.07 o
  -4   9   5      103.54       94.47      5.34 o
  -3   9   5      305.51      291.82      4.80 o
  -2   9   5      159.85      154.67      3.16 o
  -1   9   5       17.52       16.03      1.16 o
   0   9   5      152.53      149.27      2.89 o
   1   9   5        8.28        9.95      1.07 o
   2   9   5       65.86       65.65      1.79 o
   3   9   5       30.63       24.37      1.85 o
   4   9   5      264.43      264.14      6.53 o
   5   9   5       41.23       37.22      2.36 o
   6   9   5        7.16        7.20      1.72 o
   7   9   5        0.08        1.14      1.89 o
  -8  10   5        0.32        0.90      1.31 o
  -7  10   5        9.46        9.59      1.66 o
  -6  10   5        5.76        7.24      1.44 o
  -5  10   5       42.15       46.61      2.81 o
  -4  10   5       24.72       22.74      1.50 o
  -3  10   5       13.85       12.07      1.53 o
  -2  10   5       95.71       92.14      2.39 o
  -1  10   5      296.55      302.93      4.84 o
   0  10   5      334.00      322.25      4.97 o
   1  10   5        0.03       -0.16      0.60 o
   2  10   5       17.59       16.39      1.24 o
   3  10   5       13.93       12.93      1.57 o
   4  10   5        0.55       -0.96      1.09 o
   5  10   5       64.19       74.85      3.20 o
   6  10   5        0.07        0.82      1.46 o
  -7  11   5        0.08       -0.90      1.22 o
  -6  11   5       41.28       52.77      3.01 o
  -5  11   5        0.59        1.12      1.21 o
  -4  11   5       23.58       25.44      1.56 o
  -3  11   5      124.08      124.81      2.97 o
  -2  11   5       22.07       23.45      1.34 o
  -1  11   5        6.91        8.27      1.27 o
   0  11   5        4.43        5.34      1.00 o
   1  11   5       21.38       19.34      2.02 o
   2  11   5        0.70        0.02      1.38 o
   3  11   5       30.61       32.77      4.12 o
   4  11   5       61.24       63.26      3.36 o
   5  11   5        0.81        0.29      1.30 o
   6  11   5       22.77       30.69      2.55 o
  -6  12   5        0.80        0.43      1.34 o
  -5  12   5       69.33       71.11      3.11 o
  -4  12   5        1.80        1.29      1.13 o
  -3  12   5        7.75        8.55      1.47 o
  -2  12   5       14.19       13.30      1.84 o
  -1  12   5        2.61        3.13      1.36 o
   0  12   5        0.66        1.17      1.28 o
   1  12   5       50.28       52.11      3.03 o
   2  12   5        0.10        0.75      2.13 o
   3  12   5       28.67       26.01      4.25 o
   4  12   5       12.99       15.17      4.00 o
   5  12   5       42.74       58.74      7.50 o
  -5  13   5        7.21       11.45      1.89 o
  -4  13   5       22.75       21.95      4.11 o
  -3  13   5       55.27       60.56      2.90 o
  -2  13   5        5.68        6.06      2.10 o
  -1  13   5       43.87       47.56      4.90 o
   0  13   5       78.01       79.69      3.75 o
   1  13   5       18.31       19.94      2.14 o
   2  13   5       18.43       20.00      2.74 o
   3  13   5        0.40        6.00      3.25 o
  -2  14   5       38.76       47.05      3.91 o
  -1  14   5       14.35       17.44      2.34 o
   0  14   5        7.76        7.62      2.50 o
 -11   0   6        0.01        0.25      1.94 o
 -10   0   6       20.08       31.31      3.44 o
  -9   0   6      144.53      160.53      6.34 o
  -8   0   6       66.04       70.13      3.14 o
  -7   0   6      184.84      185.19      4.40 o
  -6   0   6      286.49      306.88      4.82 o
  -5   0   6       12.67       12.25      0.91 o
  -4   0   6      667.66      675.32      8.45 o
  -3   0   6        0.24        1.20      0.45 o
  -2   0   6      893.30      834.11      9.80 o
  -1   0   6     2006.81     1835.59     22.91 o
   0   0   6      394.03      444.93      8.09 o
   1   0   6      577.11      554.36      6.61 o
   2   0   6     3255.11     3917.84     49.09 o
   3   0   6        0.18        2.00      1.00 o
   4   0   6      133.08      157.95      5.51 o
   5   0   6      242.86      223.43      7.26 o
   6   0   6       37.03       36.77      3.00 o
   7   0   6      171.34      164.20      6.51 o
   8   0   6      189.35      192.24      7.51 o
   9   0   6        7.10        4.00      2.25 o
 -11   1   6        0.61        2.32      1.55 o
 -10   1   6        0.14        1.35      0.98 o
  -9   1   6       11.16        7.43      1.30 o
  -8   1   6        0.05       -0.21      0.62 o
  -7   1   6       12.05       10.83      1.29 o
  -6   1   6       35.62       35.30      1.03 o
  -5   1   6       18.98       17.59      0.74 o
  -4   1   6       44.72       43.84      1.13 o
  -3   1   6       36.46       37.99      0.99 o
  -2   1   6        4.38        4.19      0.43 o
  -1   1   6       11.64        7.92      0.66 o
   0   1   6      104.98      119.51      2.58 o
   1   1   6     1550.19     1669.60     16.63 o
   2   1   6        1.25        2.86      0.35 o
   3   1   6        9.62       21.57      0.80 o
   4   1   6      111.31      108.79      1.89 o
   5   1   6       94.42       96.52      2.50 o
   6   1   6      101.90      106.45      3.27 o
   7   1   6       54.36       53.85      5.38 o
   8   1   6       10.96        9.44      1.67 o
   9   1   6       11.20       15.25      2.03 o
 -11   2   6        3.41        4.78      1.32 o
 -10   2   6        5.40        5.54      1.24 o
  -9   2   6       28.00       27.41      1.79 o
  -8   2   6        1.92        0.60      0.99 o
  -7   2   6       26.11       30.26      1.30 o
  -6   2   6      231.93      219.39      2.95 o
  -5   2   6       10.04       10.02      0.90 o
  -4   2   6      179.77      196.06      2.27 o
  -3   2   6        0.80        1.21      0.42 o
  -2   2   6     4324.81     4484.83     33.93 o
  -1   2   6     3338.26     3388.76     42.87 o
   0   2   6     5192.21     5367.11     57.26 o
   1   2   6     2929.74     3146.88     43.29 o
   2   2   6      693.10      750.66      7.97 o
   3   2   6        1.18        1.40      0.48 o
   4   2   6      242.66      249.37      4.52 o
   5   2   6      239.68      226.06      6.70 o
   6   2   6        0.12        1.25      0.91 o
   7   2   6        9.02        7.66      1.20 o
   8   2   6       13.84       11.42      1.30 o
   9   2   6        8.77        5.25      1.77 o
 -11   3   6       14.50       13.84      2.00 o
 -10   3   6       11.09        9.64      1.37 o
  -9   3   6       34.62       32.77      1.85 o
  -8   3   6       78.34       75.41      4.54 o
  -7   3   6      193.26      200.87      3.92 o
  -6   3   6       89.38       95.23      3.25 o
  -5   3   6        0.31        0.64      0.49 o
  -4   3   6     1256.51     1314.07     10.80 o
  -3   3   6      450.28      468.61      4.58 o
  -2   3   6       24.00       34.56      1.36 o
  -1   3   6      614.10      613.19     10.22 o
   0   3   6        2.92        2.00      0.38 o
   1   3   6       12.14       10.45      0.97 o
   2   3   6       37.61       38.82      1.43 o
   3   3   6      403.37      394.70      4.94 o
   4   3   6      159.52      167.95      3.07 o
   5   3   6      253.53      247.68      4.81 o
   6   3   6       26.26       19.23      1.49 o
   7   3   6        3.53        2.21      1.04 o
   8   3   6        4.62        2.58      1.17 o
   9   3   6        6.15        8.54      1.44 o
 -10   4   6       11.80       11.50      2.09 o
  -9   4   6        0.90        0.78      1.17 o
  -8   4   6        9.68       10.94      1.79 o
  -7   4   6        0.01        1.75      1.66 o
  -6   4   6      291.21      297.72      4.66 o
  -5   4   6       13.17       14.08      0.88 o
  -4   4   6      148.10      141.68      1.91 o
  -3   4   6      454.12      443.40      4.81 o
  -2   4   6      452.93      475.70      4.82 o
  -1   4   6     1545.81     1637.96     16.21 o
   0   4   6      219.91      287.07      3.55 o
   1   4   6      141.72      131.54      2.33 o
   2   4   6        0.68        0.94      0.46 o
   3   4   6       13.39       17.08      0.81 o
   4   4   6      148.08      138.73      2.81 o
   5   4   6      487.49      480.67      6.87 o
   6   4   6        4.35        3.04      1.04 o
   7   4   6       13.78       16.95      1.58 o
   8   4   6        0.24       -1.11      1.11 o
   9   4   6       18.76       16.95      2.34 o
 -10   5   6        0.63       -0.09      1.20 o
  -9   5   6       10.14       10.84      1.58 o
  -8   5   6       72.32       65.49      4.84 o
  -7   5   6       12.39       18.90      1.67 o
  -6   5   6      139.34      149.88      3.41 o
  -5   5   6      345.97      341.07      5.01 o
  -4   5   6       10.61        9.26      1.10 o
  -3   5   6        5.52        3.85      0.87 o
  -2   5   6      150.48      169.33      2.14 o
  -1   5   6      261.40      281.01      3.59 o
   0   5   6       82.34      108.37      2.14 o
   1   5   6        2.10        4.51      0.52 o
   2   5   6      188.88      183.96      3.65 o
   3   5   6       11.90       11.82      0.80 o
   4   5   6      946.65      938.78     11.65 o
   5   5   6      417.23      422.28      6.36 o
   6   5   6        3.68        4.24      1.08 o
   7   5   6       10.03        8.67      1.91 o
   8   5   6       16.95       18.68      2.45 o
 -10   6   6        2.31        1.07      1.37 o
  -9   6   6       15.44       17.65      1.99 o
  -8   6   6      163.62      144.57      4.46 o
  -7   6   6        4.06        3.29      1.26 o
  -6   6   6      647.78      615.67      8.74 o
  -5   6   6      915.10      867.81     11.55 o
  -4   6   6        4.10        5.43      0.89 o
  -3   6   6       58.00       63.25      1.88 o
  -2   6   6      115.03      125.21      2.06 o
  -1   6   6        0.90        2.21      0.46 o
   0   6   6       41.88       39.40      2.21 o
   1   6   6      295.63      315.11      3.98 o
   2   6   6       29.26       24.55      1.93 o
   3   6   6     2047.20     1940.99     21.84 o
   4   6   6       11.79        8.55      0.98 o
   5   6   6      225.93      223.94      4.14 o
   6   6   6      161.76      158.58      3.98 o
   7   6   6       74.82       78.82      6.63 o
   8   6   6        4.12        1.77      1.92 o
  -9   7   6       41.60       36.30      2.88 o
  -8   7   6       65.02       55.60      5.38 o
  -7   7   6       41.83       39.87      2.40 o
  -6   7   6       72.92       77.81      2.96 o
  -5   7   6      164.49      162.32      4.48 o
  -4   7   6     1005.72      998.87     12.47 o
  -3   7   6      658.26      635.33      8.44 o
  -2   7   6       25.97       20.81      1.14 o
  -1   7   6        2.38        2.29      0.53 o
   0   7   6       51.46       50.43      1.32 o
   1   7   6        0.81        2.58      0.58 o
   2   7   6      401.71      393.88      4.52 o
   3   7   6      158.33      155.47      3.04 o
   4   7   6      183.55      183.14      3.57 o
   5   7   6      127.78      137.24      4.06 o
   6   7   6        5.91        8.27      1.98 o
   7   7   6       16.18       13.06      2.27 o
   8   7   6       77.59       85.56      4.72 o
  -9   8   6       12.27       13.92      1.92 o
  -8   8   6       40.31       29.10      2.34 o
  -7   8   6        1.75        2.57      1.23 o
  -6   8   6        8.64        7.58      1.16 o
  -5   8   6      233.84      212.18      4.18 o
  -4   8   6      125.75      117.49      3.54 o
  -3   8   6      909.38      868.27     11.05 o
  -2   8   6      204.86      187.98      3.46 o
  -1   8   6       68.02       68.07      3.21 o
   0   8   6       41.49       44.04      1.29 o
   1   8   6      132.14      127.06      2.27 o
   2   8   6      281.74      285.96      3.67 o
   3   8   6      292.80      302.29      4.72 o
   4   8   6        6.55        5.67      1.31 o
   5   8   6       41.94       40.86      2.36 o
   6   8   6       99.45       94.23      5.63 o
   7   8   6       18.67       20.74      2.73 o
  -9   9   6        0.88        3.00      2.75 o
  -8   9   6       19.80       21.82      2.16 o
  -7   9   6        0.03       -0.16      1.14 o
  -6   9   6        5.94        5.19      1.14 o
  -5   9   6       77.21       87.63      5.09 o
  -4   9   6       22.74       30.26      1.55 o
  -3   9   6      268.81      261.04      4.57 o
  -2   9   6        6.20        5.43      0.88 o
  -1   9   6       62.13       63.29      1.93 o
   0   9   6        1.99        1.73      0.71 o
   1   9   6       49.89       44.80      1.49 o
   2   9   6       32.64       28.68      1.19 o
   3   9   6        6.16        8.73      1.31 o
   4   9   6       50.42       44.72      4.02 o
   5   9   6        0.23        0.76      1.29 o
   6   9   6       12.26       15.54      2.31 o
   7   9   6       20.83       21.31      4.00 o
  -8  10   6        0.19        0.26      1.62 o
  -7  10   6        2.73        2.81      1.41 o
  -6  10   6        2.55       -0.11      1.68 o
  -5  10   6       39.71       31.64      2.60 o
  -4  10   6       29.65       33.24      1.73 o
  -3  10   6        3.18        4.09      0.89 o
  -2  10   6        3.91        4.52      0.87 o
  -1  10   6        0.99        1.07      0.73 o
   0  10   6        6.71        5.53      1.05 o
   1  10   6       15.40       17.37      1.35 o
   2  10   6        6.42        9.04      1.29 o
   3  10   6        5.66        3.41      1.26 o
   4  10   6        0.24       -0.50      1.14 o
   5  10   6       28.60       32.81      2.40 o
   6  10   6        6.97        9.07      3.25 o
  -7  11   6        5.87       10.05      1.98 o
  -6  11   6        2.14       -0.65      1.57 o
  -5  11   6       21.86       24.87      1.64 o
  -4  11   6        4.24        5.69      1.08 o
  -3  11   6        9.37        8.86      1.11 o
  -2  11   6       30.80       28.74      1.66 o
  -1  11   6       32.48       39.52      2.12 o
   0  11   6       62.58       56.57      2.64 o
   1  11   6       24.65       24.83      2.32 o
   2  11   6        0.41        0.55      1.25 o
   3  11   6        0.00        0.60      1.04 o
   4  11   6        0.09        1.45      1.32 o
   5  11   6        4.13        7.17      1.91 o
  -6  12   6        0.03        0.02      1.38 o
  -5  12   6        4.72        7.16      1.50 o
  -4  12   6        2.66        4.54      1.10 o
  -3  12   6       35.67       37.57      2.84 o
  -2  12   6        4.22        4.93      1.26 o
  -1  12   6        0.40        1.37      1.62 o
   0  12   6        0.00        0.26      1.17 o
   1  12   6       18.56       18.67      2.46 o
   2  12   6        1.79        0.92      1.56 o
   3  12   6        0.01        0.58      1.56 o
   4  12   6        0.51        0.50      3.00 o
  -5  13   6       15.30       23.76      3.00 o
  -4  13   6       13.20       15.37      2.38 o
  -3  13   6        4.38        3.74      2.83 o
  -2  13   6       21.95       27.12      3.06 o
  -1  13   6        0.86        1.84      1.36 o
   0  13   6        1.62       -1.40      1.74 o
   1  13   6       34.35       32.07      5.75 o
   2  13   6        0.13        0.95      2.13 o
   3  13   6        2.40        4.00      3.25 o
  -2  14   6       13.27       17.26      4.75 o
  -1  14   6       66.44       65.04      6.50 o
   0  14   6        0.69       -1.50      3.00 o
 -11   1   7        0.04       -0.56      1.39 o
 -10   1   7        2.92        3.59      1.16 o
  -9   1   7       11.23       10.31      1.30 o
  -8   1   7       14.41       15.31      1.13 o
  -7   1   7        2.87        0.97      0.55 o
  -6   1   7      133.09      141.44      2.14 o
  -5   1   7      264.96      257.91      3.06 o
  -4   1   7      152.26      154.30      2.00 o
  -3   1   7        4.23        4.31      0.43 o
  -2   1   7       33.05       43.16      1.17 o
  -1   1   7     1112.52     1169.87     10.18 o
   0   1   7      106.95      106.50      2.09 o
   1   1   7       14.23       23.38      0.86 o
   2   1   7       39.53       38.56      0.98 o
   3   1   7       23.99       22.06      0.95 o
   4   1   7       62.70       73.85      1.73 o
   5   1   7       86.38       65.80      2.50 o
   6   1   7       55.34       45.86      2.48 o
   7   1   7       47.45       44.85      2.56 o
   8   1   7       29.50       21.15      1.95 o
   9   1   7        0.04       -1.50      1.50 o
 -11   2   7        7.41        7.15      1.33 o
 -10   2   7        0.02        0.47      1.00 o
  -9   2   7       13.38       14.35      1.36 o
  -8   2   7       42.35       41.06      1.91 o
  -7   2   7        2.83        3.10      0.63 o
  -6   2   7        5.86        6.67      0.60 o
  -5   2   7      151.38      164.44      2.24 o
  -4   2   7        4.25        2.19      0.41 o
  -3   2   7      639.73      639.10      5.67 o
  -2   2   7     2911.58     3067.10     23.56 o
  -1   2   7      174.31      176.86      2.91 o
   0   2   7     1947.39     2035.90     22.49 o
   1   2   7      207.34      245.79      3.90 o
   2   2   7     1278.28     1244.60     14.57 o
   3   2   7       79.27       80.34      1.81 o
   4   2   7       49.47       51.40      1.88 o
   5   2   7        6.70        6.05      0.99 o
   6   2   7       99.53       97.84      2.78 o
   7   2   7       18.32       16.62      1.32 o
   8   2   7       12.67       16.87      1.92 o
   9   2   7        9.48        7.98      1.77 o
 -11   3   7       11.53        7.65      1.91 o
 -10   3   7        0.15        1.55      1.06 o
  -9   3   7        6.45        6.20      2.21 o
  -8   3   7       15.00       16.13      1.37 o
  -7   3   7      152.44      162.86      3.05 o
  -6   3   7        4.46        6.82      0.68 o
  -5   3   7        3.84        2.90      0.44 o
  -4   3   7      230.11      222.57      2.54 o
  -3   3   7      328.80      329.90      5.00 o
  -2   3   7      639.08      697.61      7.50 o
  -1   3   7        7.10       15.03      0.71 o
   0   3   7       32.15       43.04      1.12 o
   1   3   7        0.25        1.04      0.42 o
   2   3   7        7.01        6.34      0.67 o
   3   3   7       17.64       17.66      0.89 o
   4   3   7      256.02      248.83      4.02 o
   5   3   7      102.02       99.18      2.87 o
   6   3   7       94.39       95.99      2.92 o
   7   3   7       20.99       24.85      1.75 o
   8   3   7       30.03       33.80      2.37 o
 -10   4   7        5.18        5.91      1.59 o
  -9   4   7        6.11        5.81      1.38 o
  -8   4   7        5.91        6.18      1.50 o
  -7   4   7      150.76      169.23      5.11 o
  -6   4   7       35.08       38.81      2.37 o
  -5   4   7      111.60      114.66      2.10 o
  -4   4   7      122.41      115.98      1.74 o
  -3   4   7      527.44      514.40      5.57 o
  -2   4   7      731.04      682.79      6.69 o
  -1   4   7      125.35      131.25      2.49 o
   0   4   7       70.63       80.98      1.56 o
   1   4   7        5.50        8.85      0.71 o
   2   4   7      201.45      203.02      3.75 o
   3   4   7      247.06      245.76      3.48 o
   4   4   7      198.55      194.70      4.37 o
   5   4   7      271.85      273.21      7.22 o
   6   4   7        0.30       -0.14      1.03 o
   7   4   7        0.33        1.37      1.08 o
   8   4   7        6.53        4.76      1.77 o
 -10   5   7        2.33        2.55      1.35 o
  -9   5   7       17.05       17.40      1.86 o
  -8   5   7       32.06       30.29      2.07 o
  -7   5   7      164.70      147.88      3.48 o
  -6   5   7       31.36       24.45      1.54 o
  -5   5   7      662.85      666.92      9.04 o
  -4   5   7      361.02      354.62      5.94 o
  -3   5   7      658.73      655.63      6.50 o
  -2   5   7      502.79      556.32      5.63 o
  -1   5   7      189.33      204.95      2.88 o
   0   5   7        1.15        4.49      0.90 o
   1   5   7      598.66      577.53      6.52 o
   2   5   7       72.00       70.79      2.12 o
   3   5   7      162.10      157.23      2.67 o
   4   5   7       67.80       65.26      2.06 o
   5   5   7        0.07       -0.42      0.87 o
   6   5   7        7.48        9.13      1.27 o
   7   5   7        5.65        5.55      1.34 o
   8   5   7        2.57        3.18      1.80 o
 -10   6   7        3.72        5.34      1.70 o
  -9   6   7       19.79       21.33      2.18 o
  -8   6   7      107.37      101.98      3.85 o
  -7   6   7      328.10      329.84      5.81 o
  -6   6   7      103.57       91.99      2.96 o
  -5   6   7      332.29      327.41      5.42 o
  -4   6   7      133.04      136.98      3.02 o
  -3   6   7       18.12       19.14      1.17 o
  -2   6   7        2.27        2.16      0.58 o
  -1   6   7       20.30       21.50      0.95 o
   0   6   7      385.98      389.93      5.76 o
   1   6   7       49.00       47.35      1.35 o
   2   6   7       24.76       19.70      1.33 o
   3   6   7      348.91      325.31      4.90 o
   4   6   7      134.85      128.74      2.89 o
   5   6   7      263.05      265.52      5.41 o
   6   6   7      136.70      145.01      3.89 o
   7   6   7        7.94        3.14      1.80 o
   8   6   7       16.30       17.09      2.58 o
  -9   7   7        5.83        5.35      2.27 o
  -8   7   7        3.36        1.53      1.29 o
  -7   7   7       26.55       24.68      1.65 o
  -6   7   7        0.69        0.93      1.08 o
  -5   7   7       83.49       77.30      2.41 o
  -4   7   7       11.05       15.75      1.59 o
  -3   7   7      106.59       91.70      2.43 o
  -2   7   7        2.88        1.06      0.71 o
  -1   7   7      187.73      177.39      2.75 o
   0   7   7       67.75       63.26      1.56 o
   1   7   7       18.22       21.06      0.96 o
   2   7   7       68.29       66.77      1.97 o
   3   7   7      508.94      511.40      6.99 o
   4   7   7        0.82        0.47      0.81 o
   5   7   7        9.27       12.64      1.41 o
   6   7   7        3.91        0.64      1.56 o
   7   7   7       25.66       25.27      2.87 o
  -9   8   7        5.39        4.54      1.61 o
  -8   8   7       74.59       62.27      3.27 o
  -7   8   7       24.88       27.13      2.02 o
  -6   8   7       21.11       24.34      1.65 o
  -5   8   7      232.92      233.36      4.49 o
  -4   8   7      160.21      152.96      3.36 o
  -3   8   7      435.86      420.43      6.35 o
  -2   8   7        9.21        3.89      1.44 o
  -1   8   7       27.53       25.53      1.51 o
   0   8   7      126.46      128.05      2.33 o
   1   8   7      746.90      776.35      8.62 o
   2   8   7      319.31      333.65      4.55 o
   3   8   7       34.52       33.65      1.31 o
   4   8   7       73.85       74.61      2.31 o
   5   8   7      196.32      191.51     10.33 o
   6   8   7        5.42       11.17      2.27 o
   7   8   7        3.52       -0.13      1.85 o
  -8   9   7        1.29        0.87      1.34 o
  -7   9   7        7.22        5.83      1.55 o
  -6   9   7        2.98        2.50      1.19 o
  -5   9   7       38.84       32.57      1.76 o
  -4   9   7       41.55       46.55      1.95 o
  -3   9   7       66.88       61.36      2.09 o
  -2   9   7      245.08      244.72      4.31 o
  -1   9   7        9.27       10.89      1.02 o
   0   9   7        0.77        0.38      0.71 o
   1   9   7       40.40       38.98      1.42 o
   2   9   7        2.08        1.50      0.65 o
   3   9   7       56.59       57.65      2.43 o
   4   9   7        0.62       -0.23      1.14 o
   5   9   7        8.00        7.97      1.68 o
   6   9   7        8.10       11.88      3.13 o
  -8  10   7        0.04       -0.69      1.38 o
  -7  10   7       24.28       25.99      2.32 o
  -6  10   7        6.95        7.25      1.70 o
  -5  10   7        2.02        3.74      1.04 o
  -4  10   7        0.21        0.45      0.87 o
  -3  10   7        0.17        1.44      0.89 o
  -2  10   7        5.25        5.37      1.00 o
  -1  10   7       65.37       62.42      2.06 o
   0  10   7       96.11      107.13      2.65 o
   1  10   7       92.60       94.33      3.09 o
   2  10   7        0.20        0.30      0.94 o
   3  10   7       17.10       14.14      1.61 o
   4  10   7       25.12       30.04      2.24 o
   5  10   7       18.93       18.49      2.09 o
   6  10   7       15.28       15.18      2.50 o
  -7  11   7       18.69       21.16      2.52 o
  -6  11   7       22.72       21.06      2.16 o
  -5  11   7      127.59      134.07      3.47 o
  -4  11   7        0.53        0.55      0.89 o
  -3  11   7       79.72       80.14      2.91 o
  -2  11   7       36.01       39.17      1.76 o
  -1  11   7       20.34       22.49      1.43 o
   0  11   7       36.45       41.33      1.99 o
   1  11   7       14.05       13.64      2.12 o
   2  11   7       62.49       59.62      3.62 o
   3  11   7        1.74       -1.29      1.29 o
   4  11   7       26.78       29.30      2.35 o
   5  11   7       73.52       80.55      3.74 o
  -6  12   7       37.35       45.17      5.25 o
  -5  12   7       18.92       24.64      1.77 o
  -4  12   7        2.27        1.17      1.03 o
  -3  12   7       95.63      102.90      3.29 o
  -2  12   7       16.31       14.97      1.69 o
  -1  12   7        0.96        2.15      1.14 o
   0  12   7        1.07        0.51      1.28 o
   1  12   7        0.39        0.22      1.43 o
   2  12   7        5.14        8.38      2.03 o
   3  12   7       25.68       27.99      3.38 o
   4  12   7       36.14       27.01      4.50 o
  -4  13   7        4.86        3.29      2.13 o
  -3  13   7        3.92        2.94      1.75 o
  -2  13   7       24.20       19.50      2.94 o
  -1  13   7       38.26       40.05      2.79 o
   0  13   7       18.54       19.42      2.65 o
   1  13   7       33.58       35.29      3.27 o
   2  13   7        1.27        2.17      1.85 o
  -2  14   7       12.55       18.26      4.75 o
  -1  14   7        2.83        1.75      3.25 o
 -11   0   8        0.50       -0.03      2.03 o
 -10   0   8       24.30       24.62      3.44 o
  -9   0   8       40.91       43.54      2.38 o
  -8   0   8        0.21       -0.49      0.83 o
  -7   0   8       41.12       45.48      1.76 o
  -6   0   8       92.97       94.44      2.56 o
  -5   0   8        7.23        6.73      0.82 o
  -4   0   8     4118.78     4284.58     53.05 o
  -3   0   8     1138.94     1115.36     14.89 o
  -2   0   8      764.90      832.27     10.05 o
  -1   0   8        2.78        1.03      0.44 o
   0   0   8      287.50      332.96      6.65 o
   1   0   8       11.89       21.80      3.25 o
   2   0   8      337.82      391.66     11.91 o
   3   0   8       44.04       47.78      2.75 o
   4   0   8      115.41      111.11      4.75 o
   5   0   8      146.53      112.38      5.01 o
   6   0   8      298.09      253.50      8.52 o
   7   0   8       16.93       10.75      2.25 o
   8   0   8       18.58       23.26      3.25 o
 -11   1   8        8.06       11.41      2.09 o
 -10   1   8        0.87        1.15      1.04 o
  -9   1   8       37.87       44.35      2.10 o
  -8   1   8        2.42        3.19      0.75 o
  -7   1   8        2.22        2.71      0.70 o
  -6   1   8        0.16       -0.44      0.44 o
  -5   1   8      288.25      302.54      3.33 o
  -4   1   8       56.50       57.73      1.20 o
  -3   1   8      763.46      739.09      6.52 o
  -2   1   8       43.55       41.60      0.90 o
  -1   1   8      304.81      319.70      3.76 o
   0   1   8        1.43        0.21      0.32 o
   1   1   8      259.05      245.59      3.56 o
   2   1   8        6.87        7.83      0.55 o
   3   1   8      148.45      135.23      2.40 o
   4   1   8       44.42       40.82      2.13 o
   5   1   8        1.74        1.38      1.13 o
   6   1   8        7.89        6.38      1.41 o
   7   1   8        0.36       -0.35      1.14 o
   8   1   8       11.74       10.16      3.13 o
 -11   2   8       18.15       18.86      1.80 o
 -10   2   8        1.70        1.74      1.13 o
  -9   2   8        7.08        5.52      1.18 o
  -8   2   8       47.35       56.95      1.92 o
  -7   2   8        1.37        0.50      0.50 o
  -6   2   8      109.33      117.19      1.91 o
  -5   2   8       19.40       23.63      1.04 o
  -4   2   8       81.14       92.39      1.86 o
  -3   2   8       65.76       78.63      1.27 o
  -2   2   8       15.45       26.97      0.78 o
  -1   2   8      325.38      312.15      4.56 o
   0   2   8      419.37      475.81      6.70 o
   1   2   8       76.68       77.01      1.71 o
   2   2   8      131.00      138.01      2.89 o
   3   2   8       14.73       13.18      0.71 o
   4   2   8      200.45      187.98      3.93 o
   5   2   8       80.56       74.75      2.40 o
   6   2   8        3.53        4.02      0.95 o
   7   2   8       29.64       30.26      2.21 o
   8   2   8       15.06       16.98      2.03 o
 -10   3   8       13.79        8.20      1.39 o
  -9   3   8       59.79       62.46      2.55 o
  -8   3   8        1.16        0.52      0.83 o
  -7   3   8       79.66       80.60      2.41 o
  -6   3   8       41.36       46.09      1.15 o
  -5   3   8        0.26        0.07      0.41 o
  -4   3   8      156.72      164.97      2.85 o
  -3   3   8        1.65        0.37      0.35 o
  -2   3   8       31.25       43.32      1.18 o
  -1   3   8        7.04       11.93      0.70 o
   0   3   8      165.52      161.13      2.47 o
   1   3   8      199.85      198.66      3.56 o
   2   3   8      423.09      418.10      6.53 o
   3   3   8      534.64      530.12      6.19 o
   4   3   8       43.20       37.84      1.78 o
   5   3   8       51.45       51.44      2.44 o
   6   3   8      217.15      202.59      4.50 o
   7   3   8        0.14       -0.68      0.95 o
   8   3   8       40.64       42.40      2.88 o
 -10   4   8        1.18        1.09      2.20 o
  -9   4   8       37.42       33.77      2.19 o
  -8   4   8        0.94        2.14      0.92 o
  -7   4   8      186.68      180.16      3.91 o
  -6   4   8       26.68       26.50      1.52 o
  -5   4   8      165.76      153.02      2.65 o
  -4   4   8       13.72       10.42      0.66 o
  -3   4   8      151.41      163.94      2.61 o
  -2   4   8     1256.81     1277.82     11.87 o
  -1   4   8      626.88      661.96      8.05 o
   0   4   8      191.51      172.16      2.64 o
   1   4   8      340.51      335.89      5.14 o
   2   4   8      214.44      200.81      4.69 o
   3   4   8      107.47      100.08      2.04 o
   4   4   8      371.88      344.61     10.62 o
   5   4   8      145.44      138.38      3.57 o
   6   4   8       53.78       57.59      2.84 o
   7   4   8        0.00       -0.15      1.02 o
   8   4   8       12.54       13.26      1.62 o
 -10   5   8        4.48        2.12      1.34 o
  -9   5   8        0.06       -0.57      1.23 o
  -8   5   8       19.35       19.06      1.86 o
  -7   5   8      252.08      244.04      4.88 o
  -6   5   8      937.95      919.09     12.06 o
  -5   5   8       10.02       10.33      1.13 o
  -4   5   8       17.75       14.85      1.15 o
  -3   5   8       74.63       70.56      1.53 o
  -2   5   8      104.32      108.74      1.75 o
  -1   5   8      118.78      113.54      4.92 o
   0   5   8      198.17      186.61      2.80 o
   1   5   8       56.52       51.40      1.38 o
   2   5   8       92.90       91.16      3.17 o
   3   5   8      103.44      100.53      2.18 o
   4   5   8       24.79       24.81      1.64 o
   5   5   8      151.34      161.22      3.92 o
   6   5   8        3.96        4.90      1.19 o
   7   5   8       34.47       35.64      2.15 o
   8   5   8        7.03       12.49      2.34 o
 -10   6   8        1.73       -0.18      2.13 o
  -9   6   8       20.90       26.44      3.44 o
  -8   6   8       76.69       71.97      2.65 o
  -7   6   8      205.73      211.22      8.02 o
  -6   6   8      133.73      131.72      3.28 o
  -5   6   8      757.56      728.19      9.96 o
  -4   6   8        5.97        4.34      0.93 o
  -3   6   8      194.86      189.25      3.61 o
  -2   6   8        5.11        5.03      0.62 o
  -1   6   8        5.30        7.49      0.70 o
   0   6   8        0.31        1.34      0.52 o
   1   6   8      379.17      374.27      6.59 o
   2   6   8      134.54      122.88      3.07 o
   3   6   8      586.70      588.53      7.79 o
   4   6   8      277.00      263.27      5.21 o
   5   6   8        6.93        7.76      2.12 o
   6   6   8        5.93       10.44      2.40 o
   7   6   8        0.04        3.00      1.66 o
  -9   7   8        1.23        3.61      1.57 o
  -8   7   8       22.08       16.77      2.36 o
  -7   7   8       34.27       34.18      2.56 o
  -6   7   8       67.05       65.57      2.35 o
  -5   7   8        3.49        2.20      1.08 o
  -4   7   8      244.72      257.29      4.97 o
  -3   7   8      283.09      278.36      4.72 o
  -2   7   8       47.00       38.70      1.62 o
  -1   7   8        4.16        2.73      0.60 o
   0   7   8       19.65       27.79      1.33 o
   1   7   8      345.74      356.20      5.17 o
   2   7   8      389.85      385.64      5.60 o
   3   7   8       22.10       19.89      1.19 o
   4   7   8      220.68      227.70      4.88 o
   5   7   8       70.77       67.92      3.39 o
   6   7   8       21.00       17.60      2.45 o
   7   7   8       10.91        7.75      2.16 o
  -9   8   8       23.55       19.17      2.50 o
  -8   8   8       48.95       41.17      2.74 o
  -7   8   8       17.68       16.42      1.54 o
  -6   8   8       18.34       15.57      2.71 o
  -5   8   8        5.65        7.69      1.30 o
  -4   8   8       57.48       61.62      2.17 o
  -3   8   8       67.47       57.72      2.04 o
  -2   8   8        0.38        1.06      1.05 o
  -1   8   8        5.65        5.68      1.03 o
   0   8   8      185.66      183.33      2.98 o
   1   8   8      857.73      828.60     10.17 o
   2   8   8        0.00       -0.54      0.73 o
   3   8   8       39.85       38.28      1.44 o
   4   8   8       10.84        7.77      1.04 o
   5   8   8        1.13        3.61      1.74 o
   6   8   8        9.86       10.84      3.50 o
  -8   9   8        1.28        1.01      1.39 o
  -7   9   8       21.99       25.96      1.83 o
  -6   9   8        0.09        0.30      1.08 o
  -5   9   8       19.41       17.80      1.42 o
  -4   9   8      135.26      130.81      3.18 o
  -3   9   8       37.42       45.37      1.93 o
  -2   9   8       25.32       19.98      1.30 o
  -1   9   8       14.77       11.69      1.06 o
   0   9   8       50.75       47.15      1.78 o
   1   9   8       11.00       11.03      1.20 o
   2   9   8        7.62        7.69      1.01 o
   3   9   8        0.60       -0.02      0.69 o
   4   9   8        0.56        2.78      1.24 o
   5   9   8       17.97       19.64      3.38 o
   6   9   8       26.11       35.84      3.33 o
  -7  10   8        0.95        1.09      1.08 o
  -6  10   8       13.03       10.96      1.41 o
  -5  10   8        8.03       10.88      1.59 o
  -4  10   8       16.76       18.27      1.48 o
  -3  10   8        3.22        2.01      0.92 o
  -2  10   8       89.46       96.68      5.20 o
  -1  10   8      189.48      188.81      3.82 o
   0  10   8       74.06       72.88      2.26 o
   1  10   8       32.82       37.86      2.02 o
   2  10   8      145.98      138.81      4.93 o
   3  10   8       12.25       11.97      1.58 o
   4  10   8       40.22       45.57      2.63 o
   5  10   8        1.87       -0.11      1.74 o
  -7  11   8        7.89       12.00      2.75 o
  -6  11   8       16.02       21.02      1.78 o
  -5  11   8        4.29        0.47      1.04 o
  -4  11   8        9.02        8.79      1.43 o
  -3  11   8       53.08       55.51      2.24 o
  -2  11   8       54.06       56.90      3.00 o
  -1  11   8       53.83       52.55      2.05 o
   0  11   8        0.24       -0.17      2.38 o
   1  11   8        3.27        5.58      1.85 o
   2  11   8        0.77        2.50      1.59 o
   3  11   8       24.40       27.69      2.81 o
   4  11   8        0.00       -0.41      1.45 o
  -6  12   8        7.18        9.50      2.50 o
  -5  12   8        2.45        1.96      1.15 o
  -4  12   8        0.01       -0.89      0.89 o
  -3  12   8       29.85       34.02      1.89 o
  -2  12   8        0.03        1.00      2.06 o
  -1  12   8        2.70        0.90      1.19 o
   0  12   8       17.11       17.11      2.63 o
   1  12   8        5.03        2.88      1.74 o
   2  12   8       17.46       22.42      2.63 o
   3  12   8        4.16        5.61      2.10 o
  -4  13   8        0.64       -0.50      1.75 o
  -3  13   8        0.42        0.46      1.39 o
  -2  13   8       13.03       16.60      2.88 o
  -1  13   8        5.97        7.19      1.81 o
   0  13   8       27.23       36.56      4.25 o
   1  13   8        0.18        0.26      1.67 o
 -11   1   9        0.75        0.00      3.00 o
 -10   1   9        0.50        1.48      1.13 o
  -9   1   9       73.08       83.33      2.72 o
  -8   1   9        7.48        8.79      0.93 o
  -7   1   9        8.14        9.13      0.99 o
  -6   1   9        0.00        0.84      0.97 o
  -5   1   9        1.51        1.87      0.47 o
  -4   1   9      552.90      538.32      5.43 o
  -3   1   9       62.85       61.64      1.35 o
  -2   1   9      519.71      474.12      4.28 o
  -1   1   9       24.39       22.64      1.38 o
   0   1   9      109.62      106.46      2.23 o
   1   1   9      414.32      391.18      4.30 o
   2   1   9       90.27       73.75      1.45 o
   3   1   9      358.76      342.78      7.00 o
   4   1   9        3.05        4.83      1.06 o
   5   1   9       83.20       79.14      3.09 o
   6   1   9       32.82       29.39      2.12 o
   7   1   9       17.96       14.22      1.77 o
   8   1   9        3.80        1.91      1.50 o
 -10   2   9        3.42        2.32      1.17 o
  -9   2   9       32.42       38.40      2.05 o
  -8   2   9        0.95        0.03      0.80 o
  -7   2   9       40.61       39.60      1.27 o
  -6   2   9       42.85       42.40      1.18 o
  -5   2   9       13.87       16.31      0.75 o
  -4   2   9      135.27      140.73      2.06 o
  -3   2   9       56.23       64.64      1.32 o
  -2   2   9      770.66      771.42      7.09 o
  -1   2   9       28.03       32.57      1.27 o
   0   2   9       62.90       78.94      1.86 o
   1   2   9      249.89      262.61      4.38 o
   2   2   9        2.55        3.75      0.61 o
   3   2   9        3.32        7.31      1.66 o
   4   2   9      422.42      363.06      6.17 o
   5   2   9       46.70       42.63      1.80 o
   6   2   9        1.98        0.58      1.14 o
   7   2   9        8.10        6.25      1.59 o
   8   2   9        9.20        9.62      1.85 o
 -10   3   9        1.42        1.48      1.15 o
  -9   3   9      145.61      156.73      4.21 o
  -8   3   9      221.62      232.04      4.28 o
  -7   3   9      267.04      266.27      3.69 o
  -6   3   9       55.91       57.30      1.87 o
  -5   3   9       99.48      102.37      1.78 o
  -4   3   9       22.39       25.68      1.20 o
  -3   3   9      434.91      463.59      5.50 o
  -2   3   9       13.51       15.07      0.80 o
  -1   3   9       24.40       16.39      0.98 o
   0   3   9       87.46       98.65      2.14 o
   1   3   9       44.64       50.05      1.58 o
   2   3   9      154.35      140.84      3.25 o
   3   3   9       16.79       19.89      1.50 o
   4   3   9       16.36       16.42      1.36 o
   5   3   9       41.25       36.52      1.85 o
   6   3   9       10.92       14.52      2.24 o
   7   3   9        6.59        6.38      2.25 o
   8   3   9       27.12       31.79      3.38 o
 -10   4   9        2.43        2.92      1.33 o
  -9   4   9       51.73       54.80      2.95 o
  -8   4   9        1.55        2.49      1.02 o
  -7   4   9      348.53      364.64      7.99 o
  -6   4   9        2.26        0.95      0.97 o
  -5   4   9       12.60       14.85      0.94 o
  -4   4   9       95.30       84.31      1.67 o
  -3   4   9        2.30        2.70      0.52 o
  -2   4   9      207.97      198.63      3.01 o
  -1   4   9       59.39       60.98      1.52 o
   0   4   9      191.27      175.26      2.75 o
   1   4   9       80.20       76.42      2.64 o
   2   4   9      933.58      933.93     15.92 o
   3   4   9      985.03      948.81     14.02 o
   4   4   9      103.06      100.13      3.90 o
   5   4   9        8.62        7.57      1.46 o
   6   4   9       10.17       12.39      1.68 o
   7   4   9        0.10        0.46      1.17 o
 -10   5   9        0.30        3.15      1.62 o
  -9   5   9        0.85        0.06      1.29 o
  -8   5   9       20.50       25.89      1.79 o
  -7   5   9       54.34       53.47      2.23 o
  -6   5   9        1.71        2.97      1.06 o
  -5   5   9       32.80       27.91      1.57 o
  -4   5   9       67.48       64.87      2.10 o
  -3   5   9      149.05      155.58      2.27 o
  -2   5   9       11.20       14.44      0.68 o
  -1   5   9      147.60      142.83      4.57 o
   0   5   9      159.56      152.00      2.58 o
   1   5   9       63.60       65.01      1.77 o
   2   5   9       94.49       94.07      3.50 o
   3   5   9      737.65      713.68      8.30 o
   4   5   9        5.65        4.31      1.06 o
   5   5   9       42.12       36.64      1.96 o
   6   5   9       94.86       91.87      3.12 o
   7   5   9        1.38        2.14      1.27 o
 -10   6   9        0.97       -0.75      3.00 o
  -9   6   9        2.09        3.21      1.52 o
  -8   6   9        0.88        1.74      1.11 o
  -7   6   9       42.00       32.40      1.92 o
  -6   6   9       54.64       57.03      2.32 o
  -5   6   9      208.54      214.49      4.32 o
  -4   6   9       59.13       47.91      1.92 o
  -3   6   9        0.08       -0.36      0.79 o
  -2   6   9        4.92        6.22      0.67 o
  -1   6   9        1.38        1.33      0.65 o
   0   6   9       96.03       92.23      1.97 o
   1   6   9       30.78       27.78      1.81 o
   2   6   9       43.24       45.74      1.67 o
   3   6   9      138.26      128.38      3.08 o
   4   6   9        0.52        0.63      0.91 o
   5   6   9        7.34        6.94      1.19 o
   6   6   9        4.43        5.50      1.26 o
   7   6   9       27.63       28.10      2.94 o
  -9   7   9        0.79       -0.13      1.39 o
  -8   7   9       81.51       74.70      2.97 o
  -7   7   9       12.99       15.96      1.91 o
  -6   7   9      100.04      100.08      4.69 o
  -5   7   9        3.05        2.33      0.99 o
  -4   7   9       32.05       34.07      3.86 o
  -3   7   9        5.82        4.31      0.89 o
  -2   7   9       19.57       21.09      1.30 o
  -1   7   9       44.05       33.54      1.28 o
   0   7   9       10.01       14.32      0.91 o
   1   7   9       41.90       41.30      2.38 o
   2   7   9       92.89       89.65      2.33 o
   3   7   9       15.19       15.63      1.16 o
   4   7   9        0.33        0.93      0.91 o
   5   7   9        8.53        6.05      1.78 o
   6   7   9       18.55       19.25      3.75 o
  -9   8   9        0.18        0.95      1.66 o
  -8   8   9       20.71       20.36      1.80 o
  -7   8   9        2.44        1.48      1.08 o
  -6   8   9       19.10       24.29      1.69 o
  -5   8   9       31.54       35.08      1.85 o
  -4   8   9        5.67        7.15      1.52 o
  -3   8   9        0.03       -0.14      0.73 o
  -2   8   9       23.20       25.40      1.45 o
  -1   8   9       65.77       67.80      3.25 o
   0   8   9        1.16        0.06      0.62 o
   1   8   9       22.77       31.09      1.40 o
   2   8   9      128.26      125.99      2.91 o
   3   8   9       14.47       12.19      1.42 o
   4   8   9       74.44       82.29      2.92 o
   5   8   9       10.73        7.32      2.00 o
   6   8   9       21.85       18.92      3.25 o
  -8   9   9        4.04        3.04      1.62 o
  -7   9   9       20.74       22.25      1.80 o
  -6   9   9        4.14        4.43      1.18 o
  -5   9   9       55.83       61.03      3.83 o
  -4   9   9       96.13       96.31      2.81 o
  -3   9   9       28.12       25.32      1.57 o
  -2   9   9      118.39      109.41      2.86 o
  -1   9   9        1.79        1.33      0.82 o
   0   9   9      139.54      140.22      3.54 o
   1   9   9       67.87       62.58      2.35 o
   2   9   9       95.06      105.97      2.70 o
   3   9   9      104.23      101.73      2.37 o
   4   9   9       20.14       22.24      2.50 o
   5   9   9        0.93        0.06      1.63 o
  -7  10   9        0.19       -0.54      1.37 o
  -6  10   9        0.22       -0.93      0.93 o
  -5  10   9       85.97       89.06      2.88 o
  -4  10   9       15.90       17.05      1.50 o
  -3  10   9       41.28       37.99      1.88 o
  -2  10   9      270.32      269.85      4.97 o
  -1  10   9      198.72      217.38      4.26 o
   0  10   9       19.67       21.99      1.71 o
   1  10   9       24.82       24.76      1.48 o
   2  10   9       44.42       44.37      3.09 o
   3  10   9       97.51      101.54      5.20 o
   4  10   9       37.50       42.65      3.14 o
   5  10   9        0.01       -1.03      1.88 o
  -6  11   9        2.09        3.39      1.25 o
  -5  11   9        7.83        3.44      1.16 o
  -4  11   9        9.64       13.05      1.55 o
  -3  11   9        0.07       -0.80      0.80 o
  -2  11   9        1.98        1.91      1.23 o
  -1  11   9       15.99       13.07      1.37 o
   0  11   9       32.19       31.91      2.40 o
   1  11   9       19.08       18.03      2.48 o
   2  11   9        5.44        4.62      1.85 o
   3  11   9       22.47       28.04      2.74 o
   4  11   9       11.50       14.33      2.93 o
  -5  12   9       18.18       18.63      1.97 o
  -4  12   9        9.67       13.47      1.73 o
  -3  12   9        9.56        7.65      1.48 o
  -2  12   9       13.61       10.43      1.68 o
  -1  12   9        3.56        1.73      1.63 o
   0  12   9        0.07        1.59      1.67 o
   1  12   9        6.12        8.54      2.10 o
   2  12   9        3.41        2.81      1.85 o
   3  12   9        6.59        3.50      2.75 o
  -3  13   9        0.06        0.23      2.00 o
  -2  13   9       12.07       10.12      3.50 o
 -10   0  10       11.98       17.89      3.27 o
  -9   0  10        4.95        3.31      1.23 o
  -8   0  10       18.25       15.03      1.41 o
  -7   0  10       12.32       18.44      1.31 o
  -6   0  10      330.10      340.44      8.10 o
  -5   0  10      388.10      382.26      5.82 o
  -4   0  10       46.76       40.45      1.55 o
  -3   0  10      382.22      381.91      5.58 o
  -2   0  10       93.68      104.15      2.55 o
  -1   0  10        2.56        2.42      0.72 o
   0   0  10      102.90      102.24      2.99 o
   1   0  10      324.73      318.38     11.78 o
   2   0  10      223.77      254.72      8.01 o
   3   0  10        0.08        1.75      1.25 o
   4   0  10      164.25      152.44      6.01 o
   5   0  10       81.34       67.55      4.00 o
   6   0  10       11.29       14.50      2.50 o
   7   0  10        0.13       -0.25      1.75 o
 -10   1  10        3.87        3.31      1.22 o
  -9   1  10       25.47       25.07      1.96 o
  -8   1  10        1.16        0.60      0.59 o
  -7   1  10       73.81       74.79      1.64 o
  -6   1  10        1.54        1.22      0.50 o
  -5   1  10      103.44      118.19      1.92 o
  -4   1  10      212.09      213.30      2.91 o
  -3   1  10       71.98       69.64      1.42 o
  -2   1  10       56.50       60.93      1.26 o
  -1   1  10       12.43       13.81      0.78 o
   0   1  10       19.35       15.40      1.45 o
   1   1  10        5.82        6.72      0.60 o
   2   1  10        8.06        9.80      0.68 o
   3   1  10       22.11       13.92      1.50 o
   4   1  10        4.92        5.53      1.14 o
   5   1  10       93.83       80.44      8.26 o
   6   1  10        2.68        1.77      1.38 o
   7   1  10        0.38       -0.88      1.38 o
 -10   2  10       12.13       15.89      1.89 o
  -9   2  10       43.27       45.40      1.91 o
  -8   2  10       27.92       27.79      1.25 o
  -7   2  10       13.36        8.68      0.85 o
  -6   2  10       51.41       45.39      1.27 o
  -5   2  10        0.72        2.34      0.53 o
  -4   2  10        0.22        0.74      0.45 o
  -3   2  10       77.45       76.28      1.51 o
  -2   2  10        7.34        5.88      0.53 o
  -1   2  10       55.05       55.31      2.05 o
   0   2  10      978.39      930.54     11.30 o
   1   2  10     1185.60     1120.17     18.54 o
   2   2  10      961.59      920.24     12.92 o
   3   2  10        3.02        8.50      1.01 o
   4   2  10        9.56        3.14      0.81 o
   5   2  10        0.42       -0.27      0.96 o
   6   2  10        1.04        1.33      1.14 o
   7   2  10        1.03        0.47      1.32 o
 -10   3  10       10.53       12.02      1.53 o
  -9   3  10       38.96       37.97      1.87 o
  -8   3  10       10.19       11.50      1.25 o
  -7   3  10       21.27       24.15      1.38 o
  -6   3  10       10.67       11.71      1.03 o
  -5   3  10       81.96       74.45      1.56 o
  -4   3  10       72.10       65.08      1.80 o
  -3   3  10        1.50        2.14      0.50 o
  -2   3  10       32.91       33.12      1.21 o
  -1   3  10      696.21      686.24      7.78 o
   0   3  10        0.00        0.13      0.64 o
   1   3  10      140.14      130.13      7.51 o
   2   3  10      200.35      193.37      3.43 o
   3   3  10      165.58      161.39      3.69 o
   4   3  10       25.00       24.11      1.58 o
   5   3  10       11.97        7.94      1.18 o
   6   3  10       24.04       31.72      2.30 o
   7   3  10       14.03       12.53      1.85 o
 -10   4  10        4.69        3.45      1.57 o
  -9   4  10      106.67      103.76      3.25 o
  -8   4  10        1.40        3.07      1.09 o
  -7   4  10      130.70      134.27      6.04 o
  -6   4  10       38.32       46.49      2.03 o
  -5   4  10       12.17       10.05      0.89 o
  -4   4  10        0.04        0.01      0.59 o
  -3   4  10       24.51       29.59      1.15 o
  -2   4  10      170.76      179.08      2.54 o
  -1   4  10      786.41      771.13      8.68 o
   0   4  10        2.78        5.26      0.67 o
   1   4  10       16.61       13.29      1.63 o
   2   4  10      278.71      304.09      5.30 o
   3   4  10       35.66       40.91      1.90 o
   4   4  10       75.06       73.20      2.55 o
   5   4  10        0.67       -0.77      1.06 o
   6   4  10       27.64       30.55      1.90 o
   7   4  10        1.01        1.55      1.10 o
 -10   5  10        6.00        9.25      2.50 o
  -9   5  10       12.46       12.96      1.57 o
  -8   5  10       19.74       21.88      1.69 o
  -7   5  10       19.85       20.27      1.64 o
  -6   5  10       81.02       73.97      2.57 o
  -5   5  10       12.39       14.55      1.52 o
  -4   5  10       13.00       12.28      1.60 o
  -3   5  10       55.02       50.48      1.40 o
  -2   5  10        4.83        5.89      0.58 o
  -1   5  10       78.49       82.87      1.89 o
   0   5  10        0.30        0.45      0.57 o
   1   5  10       65.26       54.84      1.77 o
   2   5  10      320.54      310.33      6.81 o
   3   5  10        0.10       -0.35      0.75 o
   4   5  10      125.80      109.15      3.19 o
   5   5  10        3.56        1.74      1.02 o
   6   5  10       71.48       78.91      2.95 o
   7   5  10       21.69       31.68      2.20 o
  -9   6  10        0.47        0.57      1.93 o
  -8   6  10        0.28       -1.19      1.19 o
  -7   6  10        6.33        5.03      1.21 o
  -6   6  10        1.92        1.66      1.03 o
  -5   6  10      269.18      265.90      5.96 o
  -4   6  10      274.36      269.48      4.88 o
  -3   6  10        1.65        0.99      0.76 o
  -2   6  10      197.81      185.96      3.08 o
  -1   6  10       14.48       11.44      1.05 o
   0   6  10       39.01       44.39      1.59 o
   1   6  10      425.96      422.83      6.08 o
   2   6  10       48.96       46.75      2.92 o
   3   6  10       17.77       22.47      1.84 o
   4   6  10      109.38      113.34      3.89 o
   5   6  10        2.83        3.28      1.13 o
   6   6  10       35.07       32.58      2.18 o
  -9   7  10       15.10       16.69      2.45 o
  -8   7  10       11.67        7.00      1.52 o
  -7   7  10       16.13       16.05      1.57 o
  -6   7  10        9.77       13.15      1.48 o
  -5   7  10        6.29       10.54      1.29 o
  -4   7  10      145.45      135.35      3.28 o
  -3   7  10       39.22       37.83      1.73 o
  -2   7  10        2.43        3.08      0.86 o
  -1   7  10       45.19       38.59      1.97 o
   0   7  10      143.11      140.56      2.92 o
   1   7  10      317.11      305.58      4.82 o
   2   7  10      110.73      119.06      3.43 o
   3   7  10       24.82       23.76      1.42 o
   4   7  10       35.53       37.25      2.11 o
   5   7  10        1.16        2.14      1.08 o
   6   7  10       16.94       22.34      2.64 o
  -8   8  10        2.59        4.00      1.27 o
  -7   8  10        4.26        5.09      1.22 o
  -6   8  10       41.08       45.04      2.15 o
  -5   8  10       19.74       17.51      1.49 o
  -4   8  10        0.13       -0.80      0.80 o
  -3   8  10        6.93        5.86      1.41 o
  -2   8  10        4.33        0.36      0.83 o
  -1   8  10      194.55      175.43      3.68 o
   0   8  10      132.36      113.94      3.22 o
   1   8  10      139.37      136.37      3.01 o
   2   8  10       36.19       36.78      1.70 o
   3   8  10        7.01        5.79      0.86 o
   4   8  10        3.10        5.92      1.03 o
   5   8  10        1.13       -0.62      1.62 o
  -8   9  10        0.62       -0.20      1.32 o
  -7   9  10        2.75        4.08      1.37 o
  -6   9  10        2.12        4.34      1.53 o
  -5   9  10        6.63       10.53      1.37 o
  -4   9  10        9.07        3.92      1.07 o
  -3   9  10        6.92        8.24      1.20 o
  -2   9  10      155.75      148.72      3.46 o
  -1   9  10      137.12      150.94      4.44 o
   0   9  10      221.57      205.81      5.54 o
   1   9  10        2.90       -0.25      0.95 o
   2   9  10       12.31       13.31      1.22 o
   3   9  10       27.71       26.66      1.38 o
   4   9  10       13.26       11.39      2.16 o
   5   9  10        3.43        4.32      2.00 o
  -7  10  10        5.69        6.71      1.67 o
  -6  10  10        1.42        0.63      1.10 o
  -5  10  10        3.11        4.45      1.25 o
  -4  10  10        1.18        0.26      1.05 o
  -3  10  10       12.91       14.00      1.70 o
  -2  10  10       27.07       28.23      1.68 o
  -1  10  10      287.86      285.99      5.74 o
   0  10  10       14.39       18.81      1.58 o
   1  10  10        0.57        1.94      0.93 o
   2  10  10        8.15        7.50      1.95 o
   3  10  10        0.01       -0.37      1.39 o
   4  10  10        7.25       12.54      4.25 o
  -6  11  10        1.57        0.88      1.41 o
  -5  11  10        1.14       -0.99      0.99 o
  -4  11  10       73.53       75.58      2.84 o
  -3  11  10       44.91       55.57      4.51 o
  -2  11  10        0.02        0.62      1.08 o
  -1  11  10        0.93        0.73      0.94 o
   0  11  10        1.12        1.40      1.32 o
   1  11  10        2.72        2.83      1.67 o
   2  11  10       14.98       12.64      2.30 o
   3  11  10        0.00        0.59      1.62 o
  -4  12  10       63.15       61.43      3.57 o
  -3  12  10      117.44      114.88      3.38 o
  -2  12  10       98.64      111.61      3.52 o
  -1  12  10       17.24       14.62      3.63 o
   0  12  10       13.33       16.61      2.56 o
   1  12  10        0.68       -1.09      1.62 o
   2  12  10       12.64       16.74      2.63 o
 -10   1  11       28.41       32.40      2.84 o
  -9   1  11       20.76       19.50      1.42 o
  -8   1  11        0.92        1.18      0.73 o
  -7   1  11       39.39       37.66      1.24 o
  -6   1  11       51.46       54.87      1.84 o
  -5   1  11       20.48       20.29      0.92 o
  -4   1  11       50.39       46.89      1.23 o
  -3   1  11       82.14       79.79      1.66 o
  -2   1  11       57.28       48.50      1.35 o
  -1   1  11      389.09      368.26      4.79 o
   0   1  11       41.35       46.73      1.83 o
   1   1  11       53.31       44.49      1.66 o
   2   1  11        3.85        1.75      0.88 o
   3   1  11       10.61       10.47      1.88 o
   4   1  11      118.09      113.77      3.72 o
   5   1  11       16.83       12.40      2.75 o
   6   1  11        2.11        1.89      1.63 o
   7   1  11        9.44       13.22      1.88 o
 -10   2  11        3.95        3.50      1.24 o
  -9   2  11       96.64       99.85      2.96 o
  -8   2  11       18.14       18.08      1.50 o
  -7   2  11       34.63       35.64      1.46 o
  -6   2  11      293.35      288.49      3.67 o
  -5   2  11       18.35       12.47      0.77 o
  -4   2  11        0.91        0.58      0.48 o
  -3   2  11        6.50        6.34      0.62 o
  -2   2  11       27.45       30.20      0.99 o
  -1   2  11       30.21       25.33      1.07 o
   0   2  11     1654.65     1592.54     21.25 o
   1   2  11     1270.22     1205.20     20.31 o
   2   2  11       36.26       31.51      2.42 o
   3   2  11       60.66       48.07      1.87 o
   4   2  11        0.96        2.50      1.06 o
   5   2  11        0.03        0.64      0.96 o
   6   2  11       37.53       44.13      2.65 o
   7   2  11       11.65       10.08      1.85 o
 -10   3  11       17.46       18.25      2.42 o
  -9   3  11       21.20       18.92      1.56 o
  -8   3  11        3.74        5.96      1.16 o
  -7   3  11        0.23        0.60      0.80 o
  -6   3  11       32.49       33.90      1.39 o
  -5   3  11       44.86       51.15      1.51 o
  -4   3  11      128.70      134.70      2.67 o
  -3   3  11       38.69       38.78      1.39 o
  -2   3  11       72.60       66.79      1.52 o
  -1   3  11       43.14       41.40      1.51 o
   0   3  11        1.33        0.77      0.62 o
   1   3  11        9.83        7.79      1.24 o
   2   3  11      205.02      192.28      4.08 o
   3   3  11      358.51      339.31      6.11 o
   4   3  11        9.45        5.89      1.15 o
   5   3  11       65.24       76.00      3.27 o
   6   3  11        1.70       -0.36      1.20 o
   7   3  11        2.06        0.13      1.88 o
 -10   4  11        1.92        2.75      2.00 o
  -9   4  11       36.91       36.09      2.22 o
  -8   4  11       83.07       81.31      2.77 o
  -7   4  11        0.16       -0.84      0.84 o
  -6   4  11       37.54       41.23      2.03 o
  -5   4  11       11.92       14.06      1.61 o
  -4   4  11      177.85      177.59      3.04 o
  -3   4  11       28.76       27.57      2.06 o
  -2   4  11      120.01      115.61      2.31 o
  -1   4  11      159.46      158.01      2.76 o
   0   4  11       14.30       11.80      0.93 o
   1   4  11      109.73      119.28     10.26 o
   2   4  11      518.97      466.45      7.74 o
   3   4  11       17.10       12.36      1.28 o
   4   4  11        0.93       -0.84      0.84 o
   5   4  11       32.73       35.85      1.98 o
   6   4  11       23.05       19.74      1.59 o
  -9   5  11        6.50        7.24      1.62 o
  -8   5  11       10.21        8.97      1.80 o
  -7   5  11       35.54       39.19      3.72 o
  -6   5  11      116.83      124.15      3.28 o
  -5   5  11        0.40       -0.11      0.83 o
  -4   5  11       46.43       44.75      1.97 o
  -3   5  11        2.95        0.38      0.49 o
  -2   5  11        0.67        0.46      0.38 o
  -1   5  11        0.72        0.98      0.60 o
   0   5  11      224.59      220.54      3.84 o
   1   5  11       20.28       25.48      2.06 o
   2   5  11       33.06       34.76      3.00 o
   3   5  11        7.52        7.57      1.14 o
   4   5  11       15.33       14.94      1.49 o
   5   5  11       57.06       61.81      2.63 o
   6   5  11       33.61       38.34      2.23 o
  -9   6  11        0.01        0.91      1.23 o
  -8   6  11       14.29       17.05      2.18 o
  -7   6  11        2.15        2.09      1.11 o
  -6   6  11       28.69       30.69      1.84 o
  -5   6  11       13.49       18.91      2.06 o
  -4   6  11      201.69      197.95      4.57 o
  -3   6  11       73.36       63.88      2.17 o
  -2   6  11       47.46       36.31      1.70 o
  -1   6  11       60.61       51.09      1.63 o
   0   6  11       33.54       41.22      2.98 o
   1   6  11        0.94        0.56      0.76 o
   2   6  11       55.71       50.13      2.09 o
   3   6  11       16.17       18.53      2.17 o
   4   6  11        0.43       -0.91      0.91 o
   5   6  11        2.35        3.25      1.19 o
   6   6  11       11.42       13.10      1.68 o
  -9   7  11        6.98        6.03      2.50 o
  -8   7  11        3.26        4.05      1.28 o
  -7   7  11       40.98       42.13      3.50 o
  -6   7  11        2.96        3.84      1.14 o
  -5   7  11       67.15       68.84      2.58 o
  -4   7  11      186.15      172.39      3.87 o
  -3   7  11        0.59        0.88      0.83 o
  -2   7  11        1.27        1.17      1.01 o
  -1   7  11        2.79        5.52      1.17 o
   0   7  11      115.61      111.67      2.68 o
   1   7  11      138.53      140.62      3.06 o
   2   7  11       23.10       22.81      1.36 o
   3   7  11        2.02        1.23      0.81 o
   4   7  11       44.69       40.89      2.21 o
   5   7  11       16.43       20.15      1.86 o
  -8   8  11        0.71       -0.60      1.20 o
  -7   8  11       41.26       46.19      2.43 o
  -6   8  11        8.89        5.95      1.73 o
  -5   8  11        6.92        2.73      1.13 o
  -4   8  11       13.06       15.61      1.77 o
  -3   8  11       29.50       30.99      1.76 o
  -2   8  11       27.61       33.99      1.79 o
  -1   8  11        5.87        3.56      1.08 o
   0   8  11      213.66      192.06      4.44 o
   1   8  11       17.71       17.76      1.27 o
   2   8  11        1.07        0.39      0.84 o
   3   8  11       31.16       33.84      1.73 o
   4   8  11       25.95       32.45      1.74 o
   5   8  11       23.33       22.27      2.68 o
  -7   9  11        7.24        5.31      1.39 o
  -6   9  11       48.25       52.01      2.46 o
  -5   9  11       22.70       24.19      1.79 o
  -4   9  11        4.96        5.21      1.19 o
  -3   9  11        6.25        8.73      1.33 o
  -2   9  11        4.98        1.26      0.99 o
  -1   9  11      110.65      113.81      3.39 o
   0   9  11        5.59        5.10      1.21 o
   1   9  11        1.01        0.35      1.56 o
   2   9  11        0.83        2.17      0.95 o
   3   9  11       25.91       29.44      1.78 o
   4   9  11        0.19       -1.17      3.00 o
  -6  10  11        0.90        0.91      1.19 o
  -5  10  11        6.89        8.87      1.45 o
  -4  10  11        7.36        5.05      1.83 o
  -3  10  11       25.49       24.98      1.74 o
  -2  10  11        0.53        1.51      1.08 o
  -1  10  11        0.16        1.17      1.08 o
   0  10  11       20.50       21.27      1.78 o
   1  10  11        1.60        3.15      1.05 o
   2  10  11        6.95       13.14      1.56 o
  -5  11  11        0.15       -1.03      2.25 o
  -4  11  11       25.53       33.23      2.07 o
  -3  11  11       35.91       44.47      3.90 o
  -2  11  11       51.02       46.01      2.34 o
  -1  11  11       11.75       11.67      1.96 o
   0  11  11        0.46        0.71      1.02 o
   1  11  11        0.49        3.21      1.67 o
   2  11  11        3.05        1.65      1.74 o
  -3  12  11       31.88       29.35      2.20 o
  -2  12  11       16.72       28.12      2.38 o
  -1  12  11       13.55       14.64      2.16 o
   0  12  11       12.33       13.47      2.56 o
 -10   0  12        1.36        2.75      3.25 o
  -9   0  12        0.07       -0.87      1.27 o
  -8   0  12       42.02       48.83      2.10 o
  -7   0  12       17.98       23.09      1.53 o
  -6   0  12       99.07       99.85      3.59 o
  -5   0  12       97.55       94.76      2.73 o
  -4   0  12        1.16        2.13      1.44 o
  -3   0  12      120.19      108.62      2.87 o
  -2   0  12     3421.71     3334.62     41.97 o
  -1   0  12     3218.43     3056.17     48.82 o
   0   0  12      941.34      921.30     22.15 o
   1   0  12      264.77      248.24      8.02 o
   2   0  12      238.84      245.17      8.26 o
   3   0  12       29.26       24.76      2.50 o
   4   0  12      150.55      130.39      6.01 o
   5   0  12        0.77        0.50      1.50 o
   6   0  12       25.90       20.76      3.00 o
 -10   1  12        5.52        5.50      2.65 o
  -9   1  12        0.45        0.99      0.83 o
  -8   1  12        1.42        1.85      0.81 o
  -7   1  12        0.58        1.14      0.61 o
  -6   1  12       86.69       90.94      2.52 o
  -5   1  12       16.22       16.44      0.93 o
  -4   1  12       12.20        9.35      0.88 o
  -3   1  12      176.32      183.40      3.08 o
  -2   1  12      115.22      115.97      2.99 o
  -1   1  12       23.35       21.50      1.38 o
   0   1  12       21.29       17.57      1.56 o
   1   1  12        4.26        5.14      0.73 o
   2   1  12       86.32       80.07      3.01 o
   3   1  12      143.12      121.91      3.89 o
   4   1  12        2.84        3.77      1.38 o
   5   1  12       11.83        7.13      1.50 o
   6   1  12        4.75        8.00      1.67 o
 -10   2  12        2.46        2.86      1.70 o
  -9   2  12       23.76       24.34      1.68 o
  -8   2  12        8.25        6.88      0.95 o
  -7   2  12       15.19       15.26      1.51 o
  -6   2  12       12.96       11.42      0.83 o
  -5   2  12        3.30        5.77      0.69 o
  -4   2  12        0.01        0.19      0.49 o
  -3   2  12       80.65       72.85      1.78 o
  -2   2  12      340.11      318.54      4.42 o
  -1   2  12        0.62        1.26      0.72 o
   0   2  12      758.49      739.51     18.63 o
   1   2  12       20.26       22.19      1.73 o
   2   2  12       50.19       45.59      1.83 o
   3   2  12       13.37       12.58      1.41 o
   4   2  12        4.19        3.82      1.20 o
   5   2  12        0.40        1.23      1.14 o
   6   2  12        0.54       -1.08      1.14 o
 -10   3  12        5.36        4.59      2.13 o
  -9   3  12       60.58       56.32      2.31 o
  -8   3  12       22.96       23.45      1.62 o
  -7   3  12       14.87       11.58      1.28 o
  -6   3  12        4.59        7.18      0.95 o
  -5   3  12       58.28       58.06      1.51 o
  -4   3  12       12.55        7.77      1.38 o
  -3   3  12       57.14       66.78      1.98 o
  -2   3  12       56.60       57.24      1.48 o
  -1   3  12       64.87       62.98      1.75 o
   0   3  12       73.40       78.88      2.40 o
   1   3  12        5.81        6.75      1.75 o
   2   3  12       79.71       74.93      2.50 o
   3   3  12      108.56      102.37      3.61 o
   4   3  12        6.07        7.73      1.10 o
   5   3  12        2.47        2.25      1.24 o
   6   3  12        0.98       -1.24      1.24 o
  -9   4  12        8.99       13.22      1.55 o
  -8   4  12        2.06        1.59      1.06 o
  -7   4  12       13.20       11.68      1.45 o
  -6   4  12        2.22        2.82      1.05 o
  -5   4  12       40.57       32.55      1.71 o
  -4   4  12        1.87        1.91      0.67 o
  -3   4  12        2.49        2.22      0.56 o
  -2   4  12      117.30      118.88      2.16 o
  -1   4  12       35.07       29.38      1.26 o
   0   4  12      199.17      201.07      3.67 o
   1   4  12       52.43       43.80      2.21 o
   2   4  12        4.65        1.55      0.79 o
   3   4  12        0.79        0.06      0.81 o
   4   4  12        8.87       11.89      1.36 o
   5   4  12        5.87        4.87      1.25 o
   6   4  12       19.31       20.76      2.10 o
  -9   5  12        4.10        2.07      1.31 o
  -8   5  12        2.33        4.71      1.19 o
  -7   5  12       14.13       11.67      1.73 o
  -6   5  12       36.77       34.35      1.86 o
  -5   5  12      139.36      136.12      3.38 o
  -4   5  12      123.11      122.88      3.19 o
  -3   5  12      115.66      107.54      2.90 o
  -2   5  12        1.78        1.67      0.57 o
  -1   5  12        6.18        7.75      0.94 o
   0   5  12      280.97      280.50      4.62 o
   1   5  12      145.92      147.42      3.54 o
   2   5  12        2.83        3.06      1.14 o
   3   5  12       27.03       27.39      1.78 o
   4   5  12       37.46       40.05      2.66 o
   5   5  12        0.38       -0.89      1.21 o
   6   5  12        5.11        4.08      1.56 o
  -9   6  12        0.01        1.25      1.41 o
  -8   6  12        0.95        1.51      1.15 o
  -7   6  12        0.08       -0.34      0.98 o
  -6   6  12       11.80       14.28      1.51 o
  -5   6  12       14.38        9.98      1.34 o
  -4   6  12        3.22        3.20      1.34 o
  -3   6  12      153.72      132.20      3.28 o
  -2   6  12      192.42      164.22      3.63 o
  -1   6  12       14.65       13.51      1.05 o
   0   6  12        7.83        9.15      1.03 o
   1   6  12       23.22       27.58      1.67 o
   2   6  12        2.41        1.33      0.87 o
   3   6  12        0.01       -0.52      0.95 o
   4   6  12        0.27       -0.15      0.99 o
   5   6  12       19.17       22.48      1.98 o
  -8   7  12        6.86        9.25      1.58 o
  -7   7  12       37.69       38.59      2.45 o
  -6   7  12        0.35       -0.35      0.97 o
  -5   7  12        0.00       -0.47      0.91 o
  -4   7  12      114.61      104.21      3.05 o
  -3   7  12        0.00       -0.82      0.82 o
  -2   7  12        0.74       -0.91      1.01 o
  -1   7  12       10.97       10.58      1.28 o
   0   7  12        0.14        0.85      0.76 o
   1   7  12        5.54        4.20      1.05 o
   2   7  12       51.84       45.75      2.48 o
   3   7  12       30.35       34.27      1.70 o
   4   7  12      227.92      259.03     11.84 o
   5   7  12        9.74       15.40      1.75 o
  -8   8  12       14.15       16.00      3.25 o
  -7   8  12       12.50        9.04      1.73 o
  -6   8  12       48.16       44.56      2.34 o
  -5   8  12        0.90        0.45      0.99 o
  -4   8  12        1.15        0.15      1.15 o
  -3   8  12       16.25       11.83      1.72 o
  -2   8  12        0.07       -0.36      0.94 o
  -1   8  12       65.76       67.43      3.51 o
   0   8  12        0.06        1.42      1.05 o
   1   8  12        1.50        0.68      0.94 o
   2   8  12        0.27        0.15      2.88 o
   3   8  12        1.05        1.80      0.93 o
   4   8  12        0.09       -0.49      0.94 o
  -7   9  12        0.02        1.82      1.50 o
  -6   9  12       20.65       26.35      2.03 o
  -5   9  12       55.04       64.33      2.64 o
  -4   9  12       17.43       20.34      1.75 o
  -3   9  12        8.20        8.45      1.29 o
  -2   9  12       13.57       13.76      1.54 o
  -1   9  12       43.76       41.46      2.82 o
   0   9  12        9.90       15.40      1.65 o
   1   9  12        4.04        4.05      1.38 o
   2   9  12       45.83       53.27      4.00 o
   3   9  12       15.99       18.20      1.51 o
  -6  10  12        4.78        1.15      1.85 o
  -5  10  12        7.14        6.61      1.40 o
  -4  10  12       63.68       79.92      3.14 o
  -3  10  12      132.96      132.36      3.64 o
  -2  10  12        3.80        7.96      1.43 o
  -1  10  12        3.90        1.50      1.15 o
   0  10  12        0.97       -1.03      1.03 o
   1  10  12      122.24      143.66      4.15 o
   2  10  12        4.89        7.25      2.00 o
  -4  11  12       46.99       57.80      3.30 o
  -3  11  12       78.18       84.78      3.34 o
  -2  11  12       57.92       66.12      3.91 o
  -1  11  12        4.02        5.79      1.41 o
   0  11  12       30.19       29.83      2.08 o
   1  11  12        7.43        0.38      2.25 o
  -9   1  13        6.23        7.98      1.05 o
  -8   1  13       26.72       26.70      1.40 o
  -7   1  13       15.43       14.11      1.26 o
  -6   1  13       13.66       13.25      0.94 o
  -5   1  13        0.47        0.95      0.60 o
  -4   1  13       53.37       53.84      1.55 o
  -3   1  13       23.52       25.07      1.15 o
  -2   1  13       39.07       36.82      1.44 o
  -1   1  13       89.02       82.67      2.64 o
   0   1  13      121.81      131.07      5.26 o
   1   1  13        1.48        1.38      0.88 o
   2   1  13      243.01      230.24      5.75 o
   3   1  13        6.99        8.93      1.50 o
   4   1  13        4.43        6.62      1.50 o
   5   1  13        0.04       -0.71      1.14 o
   6   1  13        0.40        0.85      1.32 o
  -9   2  13        5.31        5.06      1.17 o
  -8   2  13        0.09        0.71      0.96 o
  -7   2  13        0.00        0.29      0.73 o
  -6   2  13        3.95        4.05      0.90 o
  -5   2  13        0.00       -0.01      0.61 o
  -4   2  13      117.41      128.06      2.39 o
  -3   2  13      480.24      458.69      5.95 o
  -2   2  13       83.77       77.89      1.99 o
  -1   2  13        5.87        6.42      0.78 o
   0   2  13       37.59       37.02      2.12 o
   1   2  13       30.75       35.50      1.68 o
   2   2  13        3.29        5.60      1.50 o
   3   2  13       76.24       72.87      3.09 o
   4   2  13        1.67        0.13      2.38 o
   5   2  13        2.29        2.70      1.32 o
   6   2  13       18.02       24.56      2.38 o
  -9   3  13        8.45        9.42      1.39 o
  -8   3  13       85.49       87.45      2.99 o
  -7   3  13       15.78       17.35      2.19 o
  -6   3  13       52.41       51.78      2.05 o
  -5   3  13       94.86       95.41      2.00 o
  -4   3  13      161.41      160.97      3.71 o
  -3   3  13      134.76      128.21      2.59 o
  -2   3  13      279.60      269.68      3.67 o
  -1   3  13        5.32        5.99      0.89 o
   0   3  13        0.57        0.25      2.00 o
   1   3  13       63.70       56.66      4.13 o
   2   3  13       26.95       20.40      1.63 o
   3   3  13        6.83        6.74      1.01 o
   4   3  13        9.13        6.50      1.50 o
   5   3  13        0.38        1.14      1.63 o
  -9   4  13       17.24       18.06      2.12 o
  -8   4  13       19.23       19.45      2.24 o
  -7   4  13        8.91       10.81      1.45 o
  -6   4  13       51.10       48.57      2.21 o
  -5   4  13       80.96       78.12      2.58 o
  -4   4  13      143.12      136.36      2.80 o
  -3   4  13        1.04        0.68      0.71 o
  -2   4  13       70.62       76.22      1.79 o
  -1   4  13        5.24        5.86      0.96 o
   0   4  13      179.32      164.46      4.54 o
   1   4  13      290.54      265.85      9.52 o
   2   4  13        1.93        1.22      1.05 o
   3   4  13        6.53        4.60      1.10 o
   4   4  13       18.43       22.40      2.81 o
   5   4  13       61.20       70.87      3.88 o
  -9   5  13       13.50       14.99      2.03 o
  -8   5  13        0.84        0.24      1.41 o
  -7   5  13        3.85        3.73      1.19 o
  -6   5  13       60.17       56.36      2.40 o
  -5   5  13        5.56        4.53      1.13 o
  -4   5  13        3.87        2.86      1.01 o
  -3   5  13        0.91        1.03      0.88 o
  -2   5  13        2.84        2.93      0.63 o
  -1   5  13       37.57       29.35      1.46 o
   0   5  13       36.18       37.10      1.66 o
   1   5  13        0.00        0.86      1.50 o
   2   5  13        2.55        3.85      0.97 o
   3   5  13        0.05       -0.48      1.06 o
   4   5  13        4.61        4.14      1.23 o
   5   5  13        0.72        1.19      1.17 o
  -8   6  13        3.85        3.62      1.30 o
  -7   6  13        1.66        1.49      1.10 o
  -6   6  13       14.54       14.99      1.56 o
  -5   6  13       27.14       22.58      1.69 o
  -4   6  13       21.43       16.27      1.48 o
  -3   6  13       15.69       14.63      1.40 o
  -2   6  13       66.28       61.22      2.52 o
  -1   6  13       20.50       18.08      1.25 o
   0   6  13      270.59      256.81      4.52 o
   1   6  13       45.46       43.55      3.00 o
   2   6  13       18.41       15.62      1.74 o
   3   6  13        0.15        0.05      0.79 o
   4   6  13       22.84       27.11      1.98 o
  -8   7  13       17.51       25.51      4.13 o
  -7   7  13        5.97        8.56      1.52 o
  -6   7  13        0.17        1.03      1.23 o
  -5   7  13        0.61        1.94      1.10 o
  -4   7  13        9.23       10.77      1.37 o
  -3   7  13       22.97       24.04      1.68 o
  -2   7  13       15.58       12.73      1.49 o
  -1   7  13       13.22       17.42      1.92 o
   0   7  13        7.51       10.33      1.19 o
   1   7  13        0.38        1.62      1.75 o
   2   7  13        9.74        9.30      1.30 o
   3   7  13        0.33       -0.50      0.88 o
   4   7  13        1.10        0.12      0.99 o
  -7   8  13       23.64       25.04      2.20 o
  -6   8  13       24.17       26.88      2.02 o
  -5   8  13        4.03        3.70      1.95 o
  -4   8  13        3.08        5.60      1.30 o
  -3   8  13       11.18        9.33      1.37 o
  -2   8  13       42.71       50.46      2.43 o
  -1   8  13        2.04        1.26      1.18 o
   0   8  13        0.37        1.25      1.06 o
   1   8  13        9.80       11.00      2.25 o
   2   8  13       33.90       33.38      1.88 o
   3   8  13       95.12      122.72      3.32 o
  -6   9  13       14.78       21.93      2.12 o
  -5   9  13        7.86       11.27      1.64 o
  -4   9  13        0.02        0.56      1.11 o
  -3   9  13        2.78        2.85      1.20 o
  -2   9  13        0.27       -1.00      1.00 o
  -1   9  13      137.47      148.24      4.13 o
   0   9  13       12.58       10.69      1.54 o
   1   9  13        2.33        3.00      1.75 o
   2   9  13       28.99       30.76      3.25 o
  -5  10  13        5.03        6.80      1.78 o
  -4  10  13       16.75       21.39      1.86 o
  -3  10  13        0.12       -0.43      1.11 o
  -2  10  13       34.59       35.48      2.29 o
  -1  10  13        1.60        1.31      1.19 o
   0  10  13       15.87       18.31      1.84 o
   1  10  13       10.98       14.52      1.69 o
  -2  11  13        6.40       15.61      2.12 o
  -1  11  13        0.30       -1.25      1.75 o
  -9   0  14        0.28        0.15      2.00 o
  -8   0  14        7.15        2.88      1.13 o
  -7   0  14       36.21       49.79      2.35 o
  -6   0  14       11.58       10.22      1.34 o
  -5   0  14       32.57       32.31      1.85 o
  -4   0  14      696.47      693.14     10.73 o
  -3   0  14      147.76      134.49      3.62 o
  -2   0  14     1933.15     1892.33     49.71 o
  -1   0  14        2.00       -0.50      1.25 o
   0   0  14      534.54      515.49     14.30 o
   1   0  14       23.23       21.01      2.50 o
   2   0  14       43.60       32.52      3.00 o
   3   0  14        3.44        2.50      1.50 o
   4   0  14        1.37        1.00      1.50 o
   5   0  14       13.34       23.26      3.25 o
  -9   1  14        0.13       -0.40      1.21 o
  -8   1  14        2.26        2.28      0.90 o
  -7   1  14       16.81       18.51      1.13 o
  -6   1  14        9.75        9.91      0.93 o
  -5   1  14       20.36       18.90      1.72 o
  -4   1  14        1.96        3.22      0.70 o
  -3   1  14        1.06        1.42      0.70 o
  -2   1  14       18.74       17.95      1.17 o
  -1   1  14       58.27       51.20      2.02 o
   0   1  14        1.57        3.17      0.87 o
   1   1  14       49.65       47.80      2.48 o
   2   1  14        4.68        8.01      2.00 o
   3   1  14       15.85       12.03      1.67 o
   4   1  14        6.73        3.35      1.32 o
   5   1  14       25.77       29.22      2.38 o
  -9   2  14        1.04        0.75      1.27 o
  -8   2  14        8.84        8.59      1.28 o
  -7   2  14       18.88       20.44      1.40 o
  -6   2  14        0.54        2.35      0.77 o
  -5   2  14       48.87       47.38      1.56 o
  -4   2  14      665.59      638.67      7.16 o
  -3   2  14       96.26       90.73      2.25 o
  -2   2  14      218.14      198.70      3.42 o
  -1   2  14       15.12       15.95      1.13 o
   0   2  14       21.62       18.76      1.67 o
   1   2  14       53.43       46.71      2.11 o
   2   2  14       21.00       19.80      2.25 o
   3   2  14       66.76       64.49      3.09 o
   4   2  14       33.45       48.70      2.83 o
   5   2  14        0.23        1.75      1.41 o
  -9   3  14        0.43       -0.44      1.22 o
  -8   3  14       13.85       13.13      1.48 o
  -7   3  14       71.63       77.57      3.10 o
  -6   3  14        6.58        6.98      1.34 o
  -5   3  14       14.06       13.84      1.12 o
  -4   3  14       83.93       83.18      2.21 o
  -3   3  14       51.63       47.48      1.74 o
  -2   3  14        5.95        6.48      0.82 o
  -1   3  14      300.19      295.44      4.32 o
   0   3  14        6.60        6.01      1.24 o
   1   3  14        0.12        0.39      0.71 o
   2   3  14       13.08       15.29      1.84 o
   3   3  14       54.68       66.95      3.18 o
   4   3  14       10.09       18.87      2.03 o
   5   3  14        0.08       -0.50      1.32 o
  -8   4  14        0.99        3.92      1.31 o
  -7   4  14       11.03       10.15      1.55 o
  -6   4  14        6.69        4.49      1.13 o
  -5   4  14       13.37        6.26      1.44 o
  -4   4  14        0.33        1.00      0.75 o
  -3   4  14        0.25        0.94      0.62 o
  -2   4  14        3.88        5.28      0.78 o
  -1   4  14        7.11        7.62      0.89 o
   0   4  14        5.66        6.65      1.32 o
   1   4  14        0.96        1.08      0.87 o
   2   4  14       13.71       14.27      1.60 o
   3   4  14       51.50       64.93      2.60 o
   4   4  14        0.21        0.19      1.14 o
  -8   5  14        0.08       -0.43      1.25 o
  -7   5  14        0.79        1.90      1.15 o
  -6   5  14       23.21       29.49      3.39 o
  -5   5  14        0.08        1.90      0.96 o
  -4   5  14        0.15       -0.58      0.84 o
  -3   5  14       18.43       12.49      1.33 o
  -2   5  14       12.37       12.49      0.98 o
  -1   5  14        8.52        8.82      1.11 o
   0   5  14       64.73       71.31      3.01 o
   1   5  14      136.69      132.00      4.25 o
   2   5  14       70.68       71.71      2.36 o
   3   5  14        1.63        2.03      1.05 o
   4   5  14        4.18        4.16      1.28 o
  -8   6  14        1.03       -0.50      1.41 o
  -7   6  14        0.77        3.20      1.22 o
  -6   6  14       44.35       44.15      3.14 o
  -5   6  14       15.67       15.22      1.58 o
  -4   6  14        0.02       -0.36      0.84 o
  -3   6  14       25.22       20.90      1.86 o
  -2   6  14        0.45        0.03      0.99 o
  -1   6  14       42.22       47.92      2.20 o
   0   6  14       23.26       21.85      1.85 o
   1   6  14        4.00        4.13      1.24 o
   2   6  14       56.29       63.24      2.26 o
   3   6  14        0.95        0.45      0.94 o
   4   6  14       31.07       28.99      2.72 o
  -7   7  14       37.11       38.76      2.54 o
  -6   7  14       24.50       31.69      2.16 o
  -5   7  14       19.69       24.08      1.82 o
  -4   7  14        6.81        4.54      1.19 o
  -3   7  14       37.38       45.03      2.40 o
  -2   7  14        5.46        8.44      1.39 o
  -1   7  14        0.43        3.30      1.14 o
   0   7  14        2.56        2.17      2.50 o
   1   7  14        1.29        1.25      1.63 o
   2   7  14       85.31      103.10      2.89 o
   3   7  14        0.00        0.03      1.30 o
  -6   8  14        8.18       14.00      1.94 o
  -5   8  14       48.44       50.02      2.74 o
  -4   8  14        9.57       15.59      2.47 o
  -3   8  14        3.42       -0.57      1.14 o
  -2   8  14       17.05       19.39      1.78 o
  -1   8  14       11.11       14.39      2.80 o
   0   8  14        0.41        0.04      1.14 o
   1   8  14        2.62        1.25      1.75 o
   2   8  14       58.22       64.60      3.38 o
  -5   9  14        0.30       -0.48      1.77 o
  -4   9  14        0.37        1.75      1.26 o
  -3   9  14        0.02        0.01      1.20 o
  -2   9  14       22.30       26.69      2.13 o
  -1   9  14        5.24        4.81      1.32 o
   0   9  14        0.58       -1.17      1.17 o
   1   9  14       10.87       12.00      2.50 o
  -3  10  14        3.71        5.32      1.67 o
  -2  10  14        0.03       -0.23      1.17 o
  -1  10  14        0.62        1.04      1.28 o
  -8   1  15        5.79        4.55      1.32 o
  -7   1  15        6.53        5.50      1.15 o
  -6   1  15        2.05        1.61      0.77 o
  -5   1  15        1.92        2.72      0.74 o
  -4   1  15       28.45       31.54      1.38 o
  -3   1  15      100.56       98.87      2.42 o
  -2   1  15        2.03        4.51      1.08 o
  -1   1  15        8.98        6.76      1.10 o
   0   1  15        7.50        7.70      1.10 o
   1   1  15       82.17       85.76      3.45 o
   2   1  15       17.15       23.73      3.50 o
   3   1  15        0.71       -0.96      0.96 o
   4   1  15        1.69        3.88      1.41 o
  -8   2  15        6.27        7.54      1.95 o
  -7   2  15       38.59       38.26      2.25 o
  -6   2  15      150.89      148.89      3.15 o
  -5   2  15       27.27       24.61      1.23 o
  -4   2  15      201.15      197.52      3.60 o
  -3   2  15      114.61      100.21      2.47 o
  -2   2  15       45.03       48.13      1.91 o
  -1   2  15       17.41       18.83      1.39 o
   0   2  15        5.52        4.24      0.94 o
   1   2  15        0.01        1.13      1.13 o
   2   2  15        4.42        3.00      1.24 o
   3   2  15        5.60        8.19      2.75 o
   4   2  15        9.15       14.01      1.95 o
  -8   3  15        4.83        4.68      1.31 o
  -7   3  15       20.93       22.98      1.84 o
  -6   3  15       35.90       38.90      2.67 o
  -5   3  15        1.02        3.42      0.95 o
  -4   3  15        0.29       -0.67      0.72 o
  -3   3  15       13.16       10.44      0.90 o
  -2   3  15        2.45        4.09      0.81 o
  -1   3  15      211.58      211.86      4.38 o
   0   3  15      166.41      170.18      4.78 o
   1   3  15       48.72       46.35      1.87 o
   2   3  15        8.72        6.60      1.50 o
   3   3  15        2.19        1.25      1.24 o
   4   3  15       18.26       15.95      3.25 o
  -8   4  15        6.66        8.53      1.85 o
  -7   4  15       11.34        9.90      1.45 o
  -6   4  15       49.47       43.56      3.10 o
  -5   4  15       77.62       67.56      4.08 o
  -4   4  15       10.14        6.02      1.30 o
  -3   4  15       22.02       22.28      1.22 o
  -2   4  15       11.64       10.75      0.97 o
  -1   4  15       21.85       19.07      1.28 o
   0   4  15        0.08        0.00      1.06 o
   1   4  15       59.46       63.51      2.19 o
   2   4  15       19.09       23.35      1.47 o
   3   4  15        6.92        9.83      4.13 o
  -7   5  15       24.09       29.93      2.03 o
  -6   5  15       59.00       65.90      2.71 o
  -5   5  15       84.58       87.21      3.02 o
  -4   5  15        0.84        0.31      0.94 o
  -3   5  15        1.30       -0.17      0.99 o
  -2   5  15        0.38       -0.33      0.75 o
  -1   5  15       41.35       38.42      1.72 o
   0   5  15        6.33       13.48      2.50 o
   1   5  15       46.65       54.53      2.36 o
   2   5  15      103.96      113.89      3.39 o
   3   5  15       13.82       19.07      1.49 o
  -7   6  15        3.14        2.46      1.49 o
  -6   6  15        1.58        1.36      1.48 o
  -5   6  15        0.06       -0.13      1.05 o
  -4   6  15        5.72        8.86      1.98 o
  -3   6  15        1.88        2.72      1.95 o
  -2   6  15       41.87       43.45      3.32 o
  -1   6  15        5.79        1.91      1.17 o
   0   6  15       11.37       11.03      1.59 o
   1   6  15       15.96       22.84      2.03 o
   2   6  15       15.75       19.32      1.51 o
   3   6  15       10.00       14.18      1.70 o
  -6   7  15        4.98        7.07      1.50 o
  -5   7  15        0.02       -0.87      1.06 o
  -4   7  15        0.33        0.15      1.14 o
  -3   7  15        2.52        2.32      1.19 o
  -2   7  15       12.60       10.70      1.63 o
  -1   7  15        0.00        1.24      1.18 o
   0   7  15        0.42        0.25      1.75 o
   1   7  15        2.29        0.28      1.32 o
   2   7  15        2.31        0.23      1.01 o
  -5   8  15        0.00        0.69      1.22 o
  -4   8  15        2.31        5.39      1.41 o
  -3   8  15       24.68       27.60      2.13 o
  -2   8  15       58.88       64.78      4.42 o
  -1   8  15        7.45       10.02      1.65 o
   0   8  15       27.15       28.26      3.25 o
   1   8  15        0.02        1.50      1.75 o
  -4   9  15        6.71       11.25      2.75 o
  -3   9  15       27.33       38.59      2.55 o
  -2   9  15        1.39        2.56      1.32 o
  -1   9  15        0.13       -1.17      1.17 o
  -8   0  16       14.62       19.51      3.00 o
  -7   0  16        2.20        3.35      1.21 o
  -6   0  16        6.27        4.78      1.66 o
  -5   0  16       69.75       71.70      2.97 o
  -4   0  16      139.66      121.81      5.47 o
  -3   0  16        9.99       10.60      1.66 o
  -2   0  16       39.22       39.52      3.25 o
  -1   0  16       34.74       30.65      2.12 o
   0   0  16      106.60      110.31      4.25 o
   1   0  16      425.44      443.33     13.53 o
   2   0  16       72.02      106.06      5.75 o
   3   0  16        4.23        4.50      2.25 o
  -8   1  16        4.32        2.46      1.48 o
  -7   1  16        0.25        0.86      1.06 o
  -6   1  16        0.24       -0.09      0.76 o
  -5   1  16       23.62       20.93      1.26 o
  -4   1  16       59.90       57.17      2.05 o
  -3   1  16       10.14       12.72      1.31 o
  -2   1  16        5.42        4.09      1.01 o
  -1   1  16       13.94       14.92      1.39 o
   0   1  16        5.67        5.26      0.99 o
   1   1  16       51.63       59.60      3.01 o
   2   1  16       16.16       16.77      1.95 o
   3   1  16       18.03       22.85      2.21 o
  -8   2  16        1.92        1.50      2.00 o
  -7   2  16        7.43        6.86      1.38 o
  -6   2  16       81.82       83.31      2.47 o
  -5   2  16       35.11       34.36      1.64 o
  -4   2  16      128.36      128.36      3.40 o
  -3   2  16       17.12       16.69      1.35 o
  -2   2  16       27.45       26.43      1.63 o
  -1   2  16        7.57        7.98      1.20 o
   0   2  16       85.55       80.62      2.79 o
   1   2  16        0.22       -0.53      0.89 o
   2   2  16       23.53       24.48      2.21 o
   3   2  16       18.39       17.75      2.03 o
  -7   3  16        0.29        0.00      1.09 o
  -6   3  16       23.52       24.72      1.88 o
  -5   3  16        0.61        0.80      0.84 o
  -4   3  16        0.01       -0.69      1.18 o
  -3   3  16        0.60        0.13      0.66 o
  -2   3  16        0.09       -0.75      0.75 o
  -1   3  16       15.55       18.96      1.43 o
   0   3  16       16.21       22.85      1.43 o
   1   3  16        0.07       -0.27      0.73 o
   2   3  16        1.98        0.52      1.14 o
   3   3  16       15.33       11.36      1.85 o
  -7   4  16        3.61        1.42      1.17 o
  -6   4  16       91.65       84.22      4.02 o
  -5   4  16        6.67        3.58      1.18 o
  -4   4  16        2.41        0.01      1.05 o
  -3   4  16        0.74        0.14      0.85 o
  -2   4  16        3.13        5.16      0.95 o
  -1   4  16        0.00        0.83      0.91 o
   0   4  16        4.04        5.63      1.41 o
   1   4  16        7.04        2.57      0.91 o
   2   4  16       47.13       49.25      1.98 o
  -7   5  16       10.02       10.89      1.85 o
  -6   5  16        8.30        9.40      1.47 o
  -5   5  16        2.19       -0.70      1.03 o
  -4   5  16       16.46        6.94      1.49 o
  -3   5  16        0.02       -0.25      1.05 o
  -2   5  16       26.17       30.04      2.89 o
  -1   5  16       20.14       17.84      1.49 o
   0   5  16        3.22        1.75      1.25 o
   1   5  16       31.40       38.35      1.87 o
   2   5  16       11.48       13.29      1.40 o
  -6   6  16        0.00        0.45      1.52 o
  -5   6  16        3.40        3.10      1.34 o
  -4   6  16        0.44       -0.08      1.15 o
  -3   6  16       61.62       68.60      3.20 o
  -2   6  16        0.13        2.03      1.28 o
  -1   6  16        1.12        1.61      1.56 o
   0   6  16       97.73      113.59      4.63 o
   1   6  16        0.01       -0.94      0.94 o
  -5   7  16        0.00        1.04      1.26 o
  -4   7  16        8.85       10.39      1.64 o
  -3   7  16        3.40        3.54      1.38 o
  -2   7  16       35.45       30.84      2.93 o
  -1   7  16       32.76       29.49      2.70 o
   0   7  16        4.96        6.00      2.25 o
  -3   8  16       24.41       28.70      2.46 o
  -2   8  16        4.55        4.24      1.46 o
  -1   8  16        0.94        1.25      2.00 o
  -7   1  17        0.18       -0.26      0.93 o
  -6   1  17        9.94       10.78      1.14 o
  -5   1  17        1.15        1.17      0.81 o
  -4   1  17       55.95       58.67      2.29 o
  -3   1  17      124.24      126.12      5.50 o
  -2   1  17        0.32       -0.84      0.84 o
  -1   1  17        9.08       11.20      1.37 o
   0   1  17        5.06        5.14      1.03 o
   1   1  17        0.49        0.70      1.05 o
   2   1  17        1.33        0.27      1.38 o
  -7   2  17        0.00        0.55      1.58 o
  -6   2  17       39.07       37.36      1.80 o
  -5   2  17        0.12       -0.03      0.87 o
  -4   2  17        0.19       -0.82      1.35 o
  -3   2  17       51.08       50.30      1.97 o
  -2   2  17        0.20       -0.35      1.14 o
  -1   2  17      162.52      173.65      4.14 o
   0   2  17       20.81       27.63      1.58 o
   1   2  17        2.22        1.21      1.05 o
   2   2  17        0.81       -0.88      1.24 o
  -7   3  17        1.74        3.39      1.85 o
  -6   3  17       18.11       18.37      1.78 o
  -5   3  17       20.26       21.84      1.85 o
  -4   3  17        3.87        3.50      1.10 o
  -3   3  17        0.23        1.77      0.83 o
  -2   3  17        6.93        8.76      1.25 o
  -1   3  17        4.31        5.32      2.14 o
   0   3  17        0.42        1.56      0.77 o
   1   3  17       21.24       19.71      1.88 o
   2   3  17       22.45       24.15      3.16 o
  -6   4  17      119.32      111.51      3.54 o
  -5   4  17       29.43       31.74      2.11 o
  -4   4  17        4.79        4.12      1.38 o
  -3   4  17        7.60        6.20      1.46 o
  -2   4  17       27.45       32.85      1.71 o
  -1   4  17       17.00       21.05      1.67 o
   0   4  17       39.39       43.87      1.84 o
   1   4  17        1.54        1.13      0.92 o
  -6   5  17        0.27        4.50      3.50 o
  -5   5  17        3.71        3.44      1.38 o
  -4   5  17       27.59       25.75      2.11 o
  -3   5  17       19.54       20.59      1.98 o
  -2   5  17       24.68       26.90      2.52 o
  -1   5  17        1.24        1.25      1.24 o
   0   5  17        1.52        1.24      1.10 o
  -5   6  17        1.03        3.25      2.25 o
  -4   6  17        0.28        0.13      1.28 o
  -3   6  17        8.30        9.81      1.65 o
  -2   6  17        0.77        0.00      2.50 o
  -1   6  17        8.41        8.00      2.50 o
  -6   0  18        0.36       -0.51      1.21 o
  -5   0  18        0.06        0.52      1.48 o
  -4   0  18        6.37        7.75      2.50 o
  -3   0  18        4.05        4.00      2.00 o
  -2   0  18       12.88       12.04      1.77 o
  -1   0  18        3.89        1.85      1.50 o
   0   0  18       78.57       78.16      8.76 o
   1   0  18       97.66      119.67      4.51 o
  -6   1  18        3.28        1.79      1.05 o
  -5   1  18       33.15       33.42      1.75 o
  -4   1  18        2.91        1.03      1.11 o
  -3   1  18        3.85        4.53      1.14 o
  -2   1  18        0.12        0.39      0.95 o
  -1   1  18       56.35       64.50      2.28 o
   0   1  18        1.20        1.68      0.96 o
   1   1  18        2.50        3.20      1.38 o
  -6   2  18       14.46       11.95      1.94 o
  -5   2  18        3.36        5.64      1.18 o
  -4   2  18        0.73        0.61      1.14 o
  -3   2  18       11.19       14.57      1.78 o
  -2   2  18      107.44      115.46      3.51 o
  -1   2  18      106.19      109.84      2.97 o
   0   2  18      100.30      121.62      3.86 o
  -5   3  18       19.53       22.30      2.08 o
  -4   3  18        3.77        4.14      1.23 o
  -3   3  18        7.69       10.61      1.30 o
  -2   3  18       15.72       18.01      1.63 o
  -1   3  18        1.03        3.31      1.18 o
   0   3  18        3.86        3.79      1.11 o
  -5   4  18       16.26       20.51      4.50 o
  -4   4  18        0.01        0.48      1.34 o
  -3   4  18        2.54        3.75      1.88 o
  -2   4  18       28.62       37.76      2.07 o
  -1   4  18       39.48       45.08      2.25 o
  -3   5  18        2.51        6.50      2.50 o
  -3   1  19        9.19       14.69      2.58 o
  -2   1  19        2.50        1.97      0.95 o
 
